# Supplementary material for: Breeding Sustainable Beef Cows: Reducing Weight and Increasing Productivity
Source: Animals (Basel). 2022 Jul 7;12(14):1745. doi: 10.3390/ani12141745 (PMC9311566; doi:10.3390/ani12141745)
Supplement: Supplementary file 1 [file animals-12-01745-s001.zip]

Archive with 2 entries (2 files):
- supplement Table S1.xlsx
- supplement Table S2.txt
