# Supplementary material for: Breeding Sustainable Beef Cows: Reducing Weight and Increasing Productivity
Source: Animals (Basel). 2022 Jul 7;12(14):1745. doi: 10.3390/ani12141745 (PMC9311566; doi:10.3390/ani12141745)
Supplement: Supplementary file 1 [file animals-12-01745-s001.zip › supplement Table S1.xlsx]

## Sheet: Explanations
AN	Angus
HH	Hereford
SM	Simmental
CH	Charolais
BR	Brahman
GV	Gelvbieh
LM	Limousin
SB	Braunvieh
AR	Red Angus
SS	Shorthorn
MA	Maine-Anjou
SA	Salers
CA	Chianina
DS	South Devon
TA	Tarentaise
maxB	maximum content of any one breed
het	pedigree-based expected retained F1 heterzygosity
ghet	genomic heterozygosity
ginb	diagonal of additive genomic relationship matrix (1 + Fg)
hrr	bases in heterozygous-rich regions
roh	bases in runs of homozygosity

## Sheet: All cows
	mean	sd	min	max	n	se
AN	0.22186	0.25141	0	1	6211	0.00319008
HH	0.160899	0.23212	0	1	6211	0.00294531
SM	0.104704	0.213198	0	0.9986	6211	0.00270522
CH	0.0988076	0.212043	0	0.9999	6211	0.00269057
BR	0.0368714	0.107597	0	0.8125	6211	0.00136528
GV	0.0555343	0.162282	0	0.9688	6211	0.00205915
LM	0.0572201	0.164818	0	0.9688	6211	0.00209134
SB	0.0158842	0.0938	0	0.9375	6211	0.0011902
AR	0.0575904	0.163727	0	0.9512	6211	0.0020775
SS	0.041646	0.138159	0	0.9375	6211	0.00175307
MA	0.0217356	0.111676	0	0.9375	6211	0.00141703
SA	0.0218716	0.110062	0	0.9375	6211	0.00139655
CA	0.00742478	0.0428696	0	0.5293	6211	0.000543962
DS	0.00507165	0.0565678	0	0.875	6211	0.000717776
TA	0.00513202	0.0562725	0	0.875	6211	0.000714028
maxB	0.589308	0.18634	0.25	1	6211	0.00236442
het	0.711015	0.319467	0	1	6211	0.00405364
ghet	0.34859	0.0286684	0.258031	0.533627	6211	0.000363767
ginb	1.00596	0.133391	0.675015	2.76346	6211	0.00169257
hrr	9072758	2089390	2030895	24517520	6211	26511.8
roh	106867400	94061390	0	703570000	6211	1193523

## Sheet: High weight weaned
	mean	sd	min	max	n	se
AN	0.214164	0.230722	0	1	3219	0.00406658
HH	0.134084	0.192065	0	1	3219	0.00338523
SM	0.13512	0.239141	0	0.9986	3219	0.00421496
CH	0.127312	0.23711	0	0.9999	3219	0.00417917
BR	0.0274277	0.0899373	0	0.75	3219	0.00158518
GV	0.0663916	0.173314	0	0.9375	3219	0.00305472
LM	0.060579	0.166349	0	0.9375	3219	0.00293197
SB	0.0105746	0.0703793	0	0.875	3219	0.00124046
AR	0.0520827	0.15138	0	0.9355	3219	0.00266813
SS	0.0269181	0.102568	0	0.8751	3219	0.00180781
MA	0.0109506	0.0727886	0	0.875	3219	0.00128293
SA	0.0169017	0.0924782	0	0.9375	3219	0.00162997
CA	0.00570249	0.0366764	0	0.4014	3219	0.000646438
DS	0.00407735	0.049448	0	0.875	3219	0.000871543
TA	0.00803821	0.0710507	0	0.875	3219	0.0012523
maxB	0.559698	0.168752	0.25	1	3219	0.00297433
het	0.769141	0.298429	0	1	3219	0.00525994
ghet	0.349171	0.0235242	0.265269	0.476	3219	0.000414624
ginb	0.989187	0.0952853	0.675015	1.66156	3219	0.00167944
hrr	8961127	2001675	2718992	22219950	3219	35280.4
roh	81655680	69236360	0	554826900	3219	1220320

## Sheet: Low weight weaned
	mean	sd	min	max	n	se
AN	0.242748	0.266387	0	1	3065	0.0048117
HH	0.177328	0.244116	0	1	3065	0.00440941
SM	0.0573063	0.140667	0	0.9972	3065	0.00254084
CH	0.0650697	0.162111	0	0.9998	3065	0.00292818
BR	0.0680455	0.141243	0	0.8125	3065	0.00255124
GV	0.0386928	0.135002	0	0.9375	3065	0.00243851
LM	0.0532038	0.162373	0	0.9688	3065	0.00293291
SB	0.0215627	0.112142	0	0.9375	3065	0.0020256
AR	0.0647966	0.174173	0	0.9512	3065	0.00314604
SS	0.0621729	0.163812	0	0.9375	3065	0.0029589
MA	0.0380812	0.148901	0	0.9375	3065	0.00268956
SA	0.0211665	0.110255	0	0.875	3065	0.0019915
CA	0.0101193	0.0498443	0	0.5293	3065	0.000900328
DS	0.00579119	0.0609895	0	0.875	3065	0.00110164
TA	0.00122349	0.0259161	0	0.75	3065	0.000468116
maxB	0.591463	0.188035	0.25	1	3065	0.00339643
het	0.70052	0.312296	0	1	3065	0.00564094
ghet	0.353212	0.0358897	0.258031	0.533627	3065	0.000648267
ginb	1.03625	0.177032	0.729693	2.76346	3065	0.00319769
hrr	9389333	2253030	2030895	24517520	3065	40696
roh	117693600	100765100	0	703570000	3065	1820098

## Sheet: High cow weight
	mean	sd	min	max	n	se
AN	0.197777	0.256045	0	1	3097	0.00460093
HH	0.160856	0.245739	0	1	3097	0.00441574
SM	0.114386	0.225266	0	0.9977	3097	0.00404786
CH	0.135873	0.250718	0	0.9999	3097	0.00450521
BR	0.0451696	0.117803	0	0.8125	3097	0.00211682
GV	0.042485	0.147409	0	0.9375	3097	0.00264883
LM	0.04912	0.156415	0	0.9688	3097	0.00281066
SB	0.00408708	0.0389374	0	0.75	3097	0.000699675
AR	0.0496791	0.15424	0	0.9512	3097	0.00277157
SS	0.0438736	0.138397	0	0.9375	3097	0.00248688
MA	0.0270726	0.124928	0	0.9375	3097	0.00224485
SA	0.0278194	0.124973	0	0.9375	3097	0.00224567
CA	0.00801953	0.0446825	0	0.5293	3097	0.00080291
DS	0.00569099	0.0604718	0	0.875	3097	0.00108663
TA	0.00379399	0.0479276	0	0.875	3097	0.000861221
maxB	0.609274	0.192117	0.25	1	3097	0.00345219
het	0.679818	0.336407	0	1	3097	0.00604497
ghet	0.350432	0.0310846	0.262287	0.533627	3097	0.000558566
ginb	1.01754	0.143048	0.694325	2.76346	3097	0.00257047
hrr	9182985	2235208	2030895	24517520	3097	40165
roh	107151900	95356090	0	685394700	3097	1713475

## Sheet: Low cow weight
	mean	sd	min	max	n	se
AN	0.245812	0.244411	0	1	3114	0.00437988
HH	0.160941	0.217772	0	1	3114	0.0039025
SM	0.0950749	0.200049	0	0.9986	3114	0.0035849
CH	0.0619442	0.156368	0	0.9999	3114	0.00280214
BR	0.0286184	0.0956899	0	0.75	3114	0.00171477
GV	0.0685123	0.17489	0	0.9688	3114	0.00313405
LM	0.0652759	0.172419	0	0.9375	3114	0.00308977
SB	0.0276169	0.125569	0	0.9375	3114	0.00225021
AR	0.0654585	0.172312	0	0.9375	3114	0.00308785
SS	0.0394305	0.137909	0	0.9375	3114	0.00247134
MA	0.0164278	0.0964409	0	0.9375	3114	0.00172823
SA	0.0159562	0.0925294	0	0.875	3114	0.00165814
CA	0.00683327	0.0409858	0	0.4014	3114	0.00073447
DS	0.00445568	0.0524	0	0.875	3114	0.000939014
TA	0.00646275	0.0634732	0	0.875	3114	0.00113745
maxB	0.569451	0.178236	0.25	1	3114	0.00319401
het	0.742042	0.298514	0	1	3114	0.0053494
ghet	0.346759	0.0259197	0.258031	0.531977	3114	0.000464483
ginb	0.994439	0.121975	0.675015	2.62023	3114	0.00218581
hrr	8963132	1927611	2718992	17514480	3114	34543
roh	106584500	92770290	0	703570000	3114	1662454

## Sheet: High CW - HIgh WtW
	mean	sd	min	max	n	se
AN	0.185017	0.237605	0	1	1461	0.00621628
HH	0.120251	0.195692	0	1	1461	0.00511973
SM	0.148494	0.255345	0	0.9968	1461	0.00668041
CH	0.182505	0.28116	0	0.9999	1461	0.00735579
BR	0.036126	0.101927	0	0.5938	1461	0.00266663
GV	0.0502756	0.155884	0	0.9375	1461	0.00407828
LM	0.0466717	0.151842	0	0.875	1461	0.00397253
SB	0.00404251	0.0375563	0	0.5312	1461	0.000982558
AR	0.0425228	0.136776	0	0.918	1461	0.00357836
SS	0.0304699	0.105919	0	0.8751	1461	0.00277109
MA	0.0137535	0.0815475	0	0.75	1461	0.00213347
SA	0.0199992	0.100548	0	0.9375	1461	0.00263056
CA	0.00662368	0.0384488	0	0.3721	1461	0.00100591
DS	0.00367899	0.0462338	0	0.875	1461	0.00120958
TA	0.00616016	0.0615903	0	0.875	1461	0.00161134
maxB	0.582184	0.178629	0.25	1	1461	0.00467335
het	0.727884	0.326594	0	1	1461	0.00854443
ghet	0.352254	0.026033	0.280109	0.476	1461	0.000681082
ginb	1.00282	0.109489	0.694325	1.66156	1461	0.00286448
hrr	8986154	2126255	3920739	22219950	1461	55627.6
roh	80007690	67692460	0	534553600	1461	1770986

## Sheet: High CW - Low WtW
	mean	sd	min	max	n	se
AN	0.209172	0.271021	0	1	1636	0.00670056
HH	0.197118	0.278143	0	1	1636	0.00687663
SM	0.0839274	0.18947	0	0.9977	1636	0.00468434
CH	0.0942293	0.211568	0	0.9999	1636	0.00523069
BR	0.0532458	0.129856	0	0.8125	1636	0.00321049
GV	0.0355277	0.139085	0	0.9375	1636	0.00343866
LM	0.0513064	0.160403	0	0.9688	1636	0.00396571
SB	0.0041269	0.040142	0	0.75	1636	0.000992446
AR	0.05607	0.168095	0	0.9512	1636	0.00415589
SS	0.0558436	0.16108	0	0.9375	1636	0.00398245
MA	0.038967	0.152691	0	0.9375	1636	0.00377505
SA	0.034803	0.14298	0	0.9375	1636	0.00353496
CA	0.00926608	0.0495702	0	0.5293	1636	0.00122554
DS	0.00748778	0.0707735	0	0.875	1636	0.00174976
TA	0.00168093	0.030868	0	0.75	1636	0.000763161
maxB	0.633466	0.200388	0.25	1	1636	0.00495428
het	0.636894	0.339324	0	1	1636	0.00838923
ghet	0.348804	0.0349124	0.262287	0.533627	1636	0.000863155
ginb	1.03068	0.166363	0.729693	2.76346	1636	0.00411307
hrr	9358762	2314738	2030895	24517520	1636	57228.2
roh	131392600	108994100	0	685394700	1636	2694706

## Sheet: Low CW - Low WtW
	mean	sd	min	max	n	se
AN	0.255436	0.270483	0	1	1356	0.00734532
HH	0.180856	0.249567	0	1	1356	0.00677731
SM	0.0575674	0.155685	0	0.9972	1356	0.00422781
CH	0.0366642	0.112749	0	0.9995	1356	0.00306184
BR	0.039534	0.113836	0	0.75	1356	0.00309137
GV	0.0538976	0.158905	0	0.9688	1356	0.00431527
LM	0.0563812	0.166326	0	0.9375	1356	0.00451679
SB	0.0426737	0.160198	0	0.9375	1356	0.00435039
AR	0.0724996	0.1845	0	0.9375	1356	0.00501032
SS	0.0594791	0.173522	0	0.9375	1356	0.00471222
MA	0.0265487	0.125636	0	0.9375	1356	0.00341182
SA	0.0180679	0.101309	0	0.875	1356	0.00275117
CA	0.00929181	0.0474181	0	0.4004	1356	0.0012877
DS	0.00451696	0.0529601	0	0.875	1356	0.0014382
TA	0.00239675	0.0364951	0	0.75	1356	0.00099107
maxB	0.606322	0.195762	0.25	1	1356	0.00531617
het	0.662459	0.316667	0	1	1356	0.0085995
ghet	0.346954	0.0312755	0.258031	0.531977	1356	0.000849327
ginb	1.01594	0.158376	0.754831	2.62023	1356	0.0043009
hrr	8992696	1972791	4216332	17514480	1356	53573.6
roh	137128100	108059200	0	703570000	1356	2934484

## Sheet: Low CW - High WtW
	mean	sd	min	max	n	se
AN	0.238388	0.222016	0	1	1758	0.00529511
HH	0.14558	0.188282	0	1	1758	0.00449055
SM	0.124006	0.224254	0	0.9986	1758	0.0053485
CH	0.0814434	0.180677	0	0.9999	1758	0.00430917
BR	0.0201989	0.0778888	0	0.75	1758	0.00185766
GV	0.079785	0.185545	0	0.9375	1758	0.00442528
LM	0.0721367	0.176717	0	0.9375	1758	0.00421472
SB	0.0160031	0.0885155	0	0.875	1758	0.00211111
AR	0.0600275	0.162132	0	0.9355	1758	0.00386686
SS	0.0239664	0.0996318	0	0.75	1758	0.00237623
MA	0.00862133	0.064544	0	0.875	1758	0.00153938
SA	0.0143274	0.0851356	0	0.875	1758	0.0020305
CA	0.00493692	0.0351283	0	0.4014	1758	0.000837813
DS	0.00440842	0.051979	0	0.875	1758	0.0012397
TA	0.00959898	0.0780285	0	0.875	1758	0.00186099
maxB	0.541011	0.15771	0.25	1	1758	0.00376141
het	0.803428	0.268124	0	1	1758	0.0063948
ghet	0.346609	0.0208786	0.265269	0.471523	1758	0.000497957
ginb	0.977855	0.0799028	0.675015	1.60777	1758	0.00190569
hrr	8940328	1892274	2718992	16003390	1758	45131
roh	83025260	70483590	0	554826900	1758	1681042
