# Supplementary material for: Breeding Sustainable Beef Cows: Reducing Weight and Increasing Productivity
Source: Animals (Basel). 2022 Jul 7;12(14):1745. doi: 10.3390/ani12141745 (PMC9311566; doi:10.3390/ani12141745)
Supplement: Supplementary file 1 [file animals-12-01745-s001.zip › supplement Table S2.txt]

Chromosome_position Ref Alt CW-A P CW-D P WtW-A P WtW-D P
10_10003777 A G 0.123443245594561 0.32111 -0.0127641349650889 0.25202 -0.0668388725182775 0.45331 -0.122933344598465 0.48933
10_10003833 A G 0.00393325915181868 0.9726 -0.0072384409716273 0.42229 -0.170576910359778 0.016442 0.33544142902906 0.059227
10_10003861 G C 0.0179823187219372 0.81175 0.00114379278206271 0.95299 -0.0104308662616543 0.85216 0.00367403882748277 0.8878
10_10003908 G A -0.0244297001119449 0.80562 -0.010096775651024 0.29074 -0.14528895326982 0.048495 0.339425182639118 0.07152
10_100073237 C T 0.137606363370214 0.257 0.00477565077453892 0.71568 0.0644216698981476 0.4424 0.00717415358370832 0.95985
10_100073503 T G 0.159494042216426 0.21643 0.00463197102073737 0.74565 0.0550061924711593 0.55184 0.022284999469597 0.9768
10_100144370 G A 0.00279180302246911 0.95603 -0.000479303487968823 0.69296 -0.0127615714846416 0.68646 -0.0407608108706637 0.31134
10_100146892 C T -0.565663991918906 5.9164e-07 -0.00671855789378496 0.48305 0.0487372162249628 0.54522 0.091505333343531 0.68321
10_100146893 G A -0.0248854510675097 0.50126 -0.00200973281420964 0.36589 -0.0194396556400451 0.49015 -0.0520771313432263 0.19109
10_100148975 G C -0.386676761209918 0.0010591 0.0105906082844156 0.44999 -0.0626694531377566 0.45745 -0.000720306744178109 0.9366
10_100154673 A T -0.0869333268507013 0.18264 -0.00612846762653406 0.12113 -0.00685136664650615 0.89891 -0.0211260928619298 0.61397
10_100154675 G T 0.151548017920538 0.23155 0.0175276562819553 0.12515 -0.074129010658639 0.41494 -0.129907539239433 0.42892
10_100155000 C G 0.0243137382050687 0.83128 -0.00414652822285118 0.58198 0.0524851766445937 0.49442 0.0935417111963733 0.62443
10_100155039 G A 0.0425226839140136 0.71772 0.00430490798177902 0.65312 -0.00608201892190765 0.94969 0.0104245496870169 0.9631
10_100155078 C T 0.13902233636424 0.04814 0.012011999079362 0.049307 -0.105759516825632 0.032023 -0.207191840649188 0.018876
10_100157371 C T -0.377225820817015 0.00053992 3.52625829927716e-05 0.94402 -0.109430038781766 0.16921 0.0135638664448174 0.98752
10_100157382 G A 0.118517401933619 0.078361 0.00885665288848831 0.13591 -0.0963953427961964 0.042507 -0.190540189356071 0.021612
10_100175063 G A -0.0511636239324239 0.49213 -0.00586805590516417 0.25379 0.0359020185350876 0.49179 0.0863223304603894 0.48479
10_100181929 A G -0.0662666019445121 0.52689 0.00418945123706263 0.73797 -0.0994220385894547 0.1856 0.0432358786056067 0.87607
10_100182070 G A 0.045708726166706 0.61625 0.00227612880250383 0.84715 0.0114864597580119 0.84801 0.0682647857514879 0.68564
10_100182279 G A 0.115541588018635 0.29113 0.00540550155167089 0.64324 0.0864708826777589 0.26177 0.176764053345493 0.32935
10_100182883 C T 0.0230487406037763 0.75648 -0.00229206703420497 0.55722 0.0124970343072406 0.79133 0.0037510238685879 0.88808
10_100183021 A G 0.0283920600256549 0.79125 -0.0105088546686053 0.28662 -0.145726418509414 0.050194 0.0363508063874989 0.91044
10_100187197 C G -0.309781143446555 0.012448 -0.00458068663124081 0.67433 -0.225644640926999 0.012576 0.13819748803811 0.57324
10_100187206 C T 0.154961880036711 0.1475 0.00303224119761752 0.83627 0.0888317830629144 0.24015 0.257412178385569 0.1822
10_100200605 T C -0.105417759496151 0.43983 0.0218583886641845 0.10783 -0.0937931614514653 0.33879 -0.243648236237521 0.2431
10_100267580 C T 0.00586659683208782 0.92454 0.00252430571816424 0.65186 0.0102429585334351 0.78407 0.0316324088001391 0.81707
10_100291558 A G -0.280424294823673 0.0217 0.0246208181212702 0.032999 0.070750880571969 0.41198 -0.234554574737453 0.1782
10_100297490 A G -0.0307994590736432 0.36666 -0.00190308099329484 0.25711 0.0115030908444759 0.62838 0.0409905506498318 0.54675
10_100298980 G A -0.0981772909112561 0.37669 -0.00681187598721731 0.34426 0.0436222350154073 0.57658 0.0411418319022086 0.85664
10_100299676 G A 0.0179570377894218 0.82111 0.00234377028110142 0.75379 0.0227672999852796 0.66518 0.0809361582501353 0.43209
10_100299855 C T 0.062349197204893 0.52482 -0.0161949322165208 0.098648 -0.0422478521509271 0.5508 0.159350107824256 0.41498
10_100299966 A C 0.237421931614966 0.028933 0.0194342469410061 0.061206 -0.17217538104235 0.02541 -0.231784821436236 0.13499
10_100300415 C T -0.177635667781429 0.09021 0.0300854307147657 0.0071808 0.121640806864542 0.11312 -0.177053579891983 0.28707
10_100300653 A G 0.014790266145653 0.88551 -0.00715570915287426 0.45325 -0.0153931596609298 0.83964 0.182144174737591 0.35853
10_100303380 G C 0.115650725530312 0.36659 0.00143857657212389 0.95884 -0.0473716927721961 0.61053 0.0245273588513982 0.96844
10_100303447 G A -0.0596660965862359 0.32257 -0.00218160702802385 0.4875 -0.0307183109907226 0.50016 -0.0580080290356728 0.30892
10_100304392 A G -0.125332166278914 0.27497 0.00389067482461149 0.80142 0.177583893735767 0.033624 0.0416328881143539 0.90641
10_100304470 T A -0.0218004190661295 0.85144 -0.00279702183319179 0.77275 -0.0172636832559667 0.84841 -0.113032189144286 0.54542
10_100307853 C T -0.189253559000243 0.10978 -0.00829156118755681 0.41666 0.160449950581407 0.059268 0.250402449650975 0.22236
10_100310135 A G -0.00911241939929186 0.91789 -0.0153489891890339 0.052461 -0.00286520625042138 0.97614 -0.00347619496913015 0.88663
10_100327228 A G 0.00587582720708267 0.89798 7.68186685047293e-05 0.81378 -0.00891939977515044 0.78491 -0.0167802818819834 0.53862
10_100330800 G A 0.112963630563107 0.42595 -0.00342415388039461 0.75004 -0.0848872245341888 0.40898 -0.284455014280794 0.18173
10_100345819 G A 0.00992419629738235 0.79945 -0.000148333189013579 0.73278 -0.0119101794492961 0.67504 -0.0132035351260368 0.53714
10_100345914 A G 0.0161623351549268 0.65553 0.000413085384437453 0.88604 -0.00447207805849351 0.88474 0.0107623905983527 0.90413
10_100349046 T C -0.126973044520992 0.31367 -0.00499129534141598 0.64508 -0.0192784997536293 0.83702 -0.126517309857632 0.51189
10_100349859 A G -0.00893581882648002 0.79843 -0.000292461230460353 0.66436 0.0136455947609021 0.58944 0.0187453466206054 0.9607
10_100372572 C T -0.122369226378786 0.2616 -0.00515179682177509 0.55191 -0.0716725508849817 0.36209 -0.00210613769412793 0.91118
10_100375890 C T -0.140327431707511 0.32053 0.00204235395572892 0.91402 0.0919536437230246 0.36982 0.238636122736411 0.24752
10_100381141 G C -0.101527594545831 0.38579 0.00316022065306955 0.82498 -0.123550230069263 0.1272 -0.25745958335099 0.11918
10_100395933 G A -0.0598640870891193 0.52852 -0.00244904129477402 0.6508 -0.0827293477560539 0.23346 -0.149775036328504 0.16714
10_100401407 G A 0.00194842812922478 0.97818 -0.00266668510637394 0.31114 -0.00930795252116119 0.81794 0.00394619791260149 0.82963
10_100401467 A G -0.0306782676239775 0.44685 -0.000956674191591394 0.52718 0.0126713578017283 0.65044 0.0374015809114979 0.65992
10_100415737 A G -0.0789204900694272 0.49525 -0.00716652523788017 0.43413 -0.0484948451795279 0.56189 -0.0603241695635733 0.66088
10_100521554 A G 0.00706886305784841 0.89063 -0.00122548191721759 0.56184 0.00627386018793923 0.83697 0.024320013876242 0.89712
10_100521601 C T 0.0251477800521903 0.61023 0.007210023380828 0.081456 -0.00693474752209135 0.86126 0.0108673390745358 0.92687
10_100529587 C T 0.0370344829864181 0.46436 0.00442448185952896 0.32597 0.0108689070033937 0.74022 0.0503843074674499 0.58894
10_100554278 T C -0.0603949703161218 0.60314 0.0156359260123201 0.12271 -0.196066952069776 0.019575 -0.243352452124678 0.11574
10_100554335 G A 0.0134371380497713 0.73326 -0.00129823732772373 0.41003 0.00472271680123986 0.84 -0.00720856162591027 0.58686
10_100556125 G A 0.0243542876798792 0.59777 -0.000710299924163329 0.6413 -0.000762789532908113 0.99865 -0.0203388837478317 0.51146
10_100556133 G A 0.0688665093005951 0.40187 0.00190205222993134 0.83869 -0.0248659145791184 0.67548 -0.0605556418207954 0.39511
10_100559363 C G 0.0173573039108484 0.67418 0.00229466478420736 0.61614 -0.0119086525739663 0.69555 -0.044990841453187 0.2125
10_100559374 C A 0.0629470215561647 0.6053 0.00108374284584421 0.97783 -0.0127173277176167 0.88914 -0.0400126978309512 0.71613
10_100561678 C T -0.0739534898758447 0.35734 0.000495959000406428 0.95419 0.0206301244765935 0.7123 0.0715916570095108 0.57981
10_100561752 A T -0.179314325036275 0.026755 0.0113695009593847 0.13812 -0.0690983717758423 0.23669 -0.0423644163463618 0.62574
10_100561807 C T -0.183065859414949 0.022675 0.00476117935434809 0.57664 -0.111628626359148 0.049869 -0.113942981140207 0.2774
10_100561948 A G -0.184058647005056 0.053058 0.0033737571859563 0.75443 -0.079207538549555 0.25158 0.00259471305528607 0.91667
10_100562000 C T -0.091720731667484 0.34572 0.012705130486177 0.13811 -0.0881487307006797 0.21219 -0.0930778289628678 0.41984
10_100562091 T G 0.0196960800902738 0.7525 0.00152840477258003 0.86248 -0.000661645199957451 0.99716 -0.0230651778021884 0.55827
10_10069855 G A 0.0228970337062025 0.69035 -0.00177367448927194 0.52636 0.00326013357948194 0.91801 0.0363764087777548 0.77883
10_10069994 G A 0.00428863442023981 0.93112 0.00159767542958877 0.82237 -0.0171805462813303 0.60407 -0.0571149864505205 0.20408
10_10075632 C G 0.0402881372026833 0.54232 0.0051545654162611 0.39488 -0.0079857376216999 0.87554 -0.0279985353661124 0.60166
10_100816558 G A 0.00362637187543041 0.98419 -0.00920575236903021 0.43707 -0.205469325060903 0.066297 -0.4952947768799 0.015682
10_100821616 G A -0.0386232054973303 0.61052 -0.00201030707255446 0.61039 -0.00993844195493643 0.8679 -0.020987158132765 0.68591
10_100833753 G T 0.143925574353896 0.25682 -0.0119932995433305 0.21671 0.0606340448682275 0.50207 0.159082259417446 0.41998
10_100836536 G T -0.0141761732256605 0.82869 -0.00149140237303784 0.64747 -0.0190567763868469 0.71318 -0.0341389527123798 0.55369
10_10105054 A G 0.0335129531474692 0.71471 0.000417958096033618 0.94878 -0.0341531150028559 0.60483 -0.161310527845789 0.10619
10_10107607 G A 0.151569644407221 0.22258 0.0138106663434431 0.18611 -0.00808075983367241 0.93428 0.183235587968813 0.30269
10_10107611 A G -0.0261186225572873 0.55491 -0.000154998583454679 0.78906 0.00311630671439845 0.9071 0.00444374090453324 0.84287
10_101096230 G A 0.0325911836851063 0.59915 0.00303548516300096 0.60556 -0.0688977954749979 0.1155 -0.159528576770307 0.013971
10_101096318 G A 0.0147334979323853 0.81529 0.0014009892234722 0.89155 -0.0144538668172962 0.75181 -0.0373727803811101 0.43862
10_10110364 C A -0.0113374098225169 0.91066 -0.0011769393071717 0.79227 -0.00998801142580143 0.90314 0.0120387968387897 0.97179
10_10110451 G A 0.0153930448269036 0.7101 0.00336650680368465 0.44364 -0.00186622774365801 0.9715 0.0233225158153865 0.90419
10_101169551 C T 0.115434547413062 0.4272 0.0174046397883134 0.15016 0.0423623082212164 0.68098 -0.000875856679945927 0.92973
10_101187487 T C 0.0244792960141826 0.53893 0.00259539252806882 0.54915 0.0104506029246657 0.68714 0.0345022028104451 0.72007
10_101187808 C T 0.0530114029642781 0.6844 0.000800487959354354 0.99747 0.0304946490452218 0.73685 0.160467495780722 0.42587
10_101214191 G A 0.0164601335090527 0.68752 0.006486549366236 0.051165 0.00877364558031216 0.73746 0.0732439872593497 0.2457
10_101214237 T A 0.0336736677739453 0.80484 0.0213302224812887 0.10349 0.119329255966923 0.2147 -0.20941143300771 0.29618
10_101214283 C T 0.0302607342346067 0.76961 0.0154435791009065 0.14256 0.218585460581942 0.002903 0.12259922798839 0.53867
10_101214312 G T 0.0650424797761477 0.5351 0.00317596040522269 0.81167 0.183111076526121 0.013188 -0.00840282692738679 0.88227
10_101214460 G A 0.0717201068709672 0.41517 0.0034031709599128 0.68756 -0.0258072507899633 0.68434 -0.0631733046520521 0.46746
10_101243555 A G -0.0328023684687197 0.50578 -0.0015492533745113 0.5418 -0.027322253271033 0.46005 -0.107237108845675 0.060104
10_10127945 G A -0.138508565548707 0.31989 -0.00596440984449442 0.58667 -0.110088624334756 0.26031 -0.200384771953982 0.30035
10_10131204 C T -0.0441469431298963 0.51599 -0.00410089916036895 0.32449 0.0355844308169457 0.45469 0.115569525488862 0.24849
10_10131224 T C 0.21613419005321 0.075981 0.00036833929197353 0.9708 0.0269801954254718 0.74724 0.281038913947675 0.21939
10_10141788 C T -0.0352628732270854 0.44714 -0.00155684680645733 0.47379 0.024379392896545 0.4485 0.0525839426964227 0.53716
10_10141812 T C 0.0985094438494945 0.16273 0.00217109724975468 0.8212 -0.0339652066070854 0.51352 -0.0958908108797691 0.2599
10_10143707 A C 0.0137876748155469 0.87923 0.00043120090982881 0.95405 0.00977333313330057 0.8648 0.0413951206458449 0.83674
10_101466670 A G 0.00044889773987927 0.99958 -0.00669383425227236 0.52731 -0.0110924923575258 0.91905 0.0202672385480773 0.98556
10_10147987 A G -0.122039421367853 0.25099 0.01678737491156 0.13319 -0.0227883100697708 0.77281 -0.229660353126175 0.17067
10_10148090 G A -0.0867903354460372 0.25022 -0.00101955314205255 0.77967 0.00960807374960333 0.85226 -0.0363195228888667 0.63202
10_101490117 G A 0.28539686196728 0.012585 0.0269366761434469 0.010729 -0.0576790434344337 0.48381 -0.0117274344251523 0.86944
10_101490142 G A 0.195946257326535 0.087759 0.0302436920452382 0.0035101 -0.0249526128396117 0.76756 0.0291581592289207 0.94102
10_10149927 A G 0.0923458558558458 0.36737 0.0013693405371083 0.96043 0.169309797246889 0.023865 0.384885619703469 0.044936
10_10151020 G A -0.124810844099917 0.28243 0.00675152443077586 0.61835 -0.0685898323042302 0.41247 0.0102779615638836 0.97514
10_10151045 G T -0.016267337992059 0.83687 0.0105608488832395 0.21479 -0.0225759989728497 0.71103 0.0893145725467732 0.58315
10_10151132 A C 0.0544357694080969 0.45508 0.00156577261108546 0.91207 0.0104962142278091 0.82594 0.107699598855985 0.41415
10_10153010 G A -0.133799379512828 0.24803 -0.0070997853046085 0.44671 -0.0023708816827243 0.98532 -0.112728717877985 0.46531
10_10154604 C T -0.0252227509439216 0.60912 -8.58148771877512e-06 0.82874 0.0261920109156211 0.44923 0.0641118021615475 0.47267
10_10154638 A G 0.0517605177366616 0.586 -0.00282423911249318 0.69831 0.157516840460567 0.019454 0.204895277370046 0.23281
10_10155030 A G 0.00721098458030088 0.92395 -0.00176914648271615 0.69193 -0.00296156946816988 0.96618 0.0275371441088746 0.92191
10_10155080 C G -0.0468781915638969 0.55351 -0.00767284997274597 0.21016 0.00186591200135358 0.96254 0.0276325455228928 0.92372
10_10155087 T C 0.0478858009865673 0.61066 0.00638813472303892 0.49818 -0.043391783818611 0.52524 0.0375268084274505 0.88036
10_10158342 G A 0.179550892169403 0.10785 -0.0101887364320127 0.36505 -0.0244812649358508 0.76526 0.0478599926335648 0.88062
10_101591119 A C 0.018942105894678 0.5845 0.000284437376510304 0.82648 -0.0141581781278323 0.57546 -0.0280279977149202 0.29218
10_101591177 A G -0.0185975799710046 0.80842 0.000403251881589417 0.93832 -0.0281816506206248 0.62742 -0.0454682272227562 0.52256
10_101591178 T C 0.000605412222471334 0.99877 -0.00307225914931461 0.35355 -0.030495664735625 0.43497 -0.0580332351083684 0.3002
10_101591409 C T -0.0792267578682881 0.28325 -0.00146796039330085 0.75364 -0.0699456088571115 0.1902 -0.125369205089012 0.24998
10_101591410 G A -0.18648499729625 0.019288 -0.00744555729654862 0.20263 -0.00350078518447135 0.96225 -0.013541628588577 0.78712
10_101591423 C T 0.0377271808514282 0.6571 0.0197921245842506 0.042874 0.19797618608207 0.00098869 -0.206713382937762 0.1638
10_101591597 G A -0.0451701019879713 0.59682 0.00856910741115411 0.39774 -0.002522076044295 0.97808 0.057594475700694 0.78967
10_101591832 G A -0.098174228020769 0.35052 0.0064019791466267 0.55589 -0.0139278961893064 0.85727 0.00800608554204864 0.95764
10_101591995 G A 0.0661939770834799 0.49099 0.0190282573068352 0.064721 0.178897985375126 0.0076419 -0.126976871770531 0.38509
10_101593685 T C 0.0093460673112939 0.93015 0.014237325880223 0.2837 0.199400113504472 0.0052136 -0.457084299919815 0.028082
10_101606407 T C -0.0768355841375113 0.5462 -0.0217631942053887 0.069195 0.0508846109538295 0.56997 0.181576602415915 0.4441
10_101634582 G A -0.0849567747590492 0.28902 0.0022024884064554 0.86979 0.168683438394129 0.0037494 -0.0580775512816692 0.59202
10_101634702 C T -0.0112662159910959 0.91828 -0.00299826231007682 0.70743 -0.0483753106639528 0.56647 -0.0218722322873332 0.82356
10_101635416 A C 0.0401374815585968 0.68715 -0.00397724662160856 0.63609 -0.116228206755514 0.10029 -0.235535867331008 0.13824
10_101635703 C G -0.00219763823652966 0.92407 0.00193621184145899 0.65433 -0.0237556642145482 0.26471 -0.0221030342379311 0.35164
10_101635958 A G -0.0197544114611248 0.83587 0.0147564387053399 0.11998 -0.0760522318440795 0.27072 -0.0373138405305539 0.72603
10_101635963 C T -0.118111278173622 0.19506 -0.00310066138516671 0.5865 -0.0373946562670205 0.56994 -0.0440210316771411 0.62731
10_101636252 C T 0.0795758110506039 0.47595 0.0177767902494256 0.13008 0.0639051152657597 0.41806 0.226599361746666 0.25775
10_101639796 T C -0.071458844957383 0.41978 -0.00131253860883536 0.82703 0.0345437173505017 0.58187 0.0137309159202547 0.98649
10_101639806 G A 0.00654606636880577 0.95875 0.00330954740806519 0.8303 0.1798014434652 0.033827 0.200698467174629 0.34788
10_101640150 G A -0.0741106401005022 0.39008 -0.00520819021001279 0.39101 -0.00519884049357587 0.94536 -0.0688766025112741 0.4726
10_101640154 C T -0.00117832584365219 0.97231 0.000949626039644731 0.97592 -0.029387859541616 0.41903 -0.0134346855175861 0.64583
10_101640412 A G 0.0284066654524676 0.42745 0.00275932306768909 0.44865 0.00769009310767974 0.73799 -0.00542402671890955 0.60682
10_101640502 T C -0.0665267775416006 0.45826 -0.00534854932990285 0.51823 0.0510495115929885 0.41812 0.0204422457142544 0.98119
10_101640511 T C -0.105647999477544 0.17287 -0.000201564506783765 0.8798 0.0401462234329575 0.45514 -0.0410156015367611 0.62379
10_101645343 C T -0.17898783503267 0.025069 1.66152608730334e-06 0.91277 0.159290600853192 0.0051209 -0.24586953859938 0.041841
10_101648908 C T -0.102622950772533 0.29359 -0.00442748956191882 0.54163 0.185942074457665 0.0073388 -0.234470245736145 0.082132
10_101652369 T C -0.119261403773682 0.32442 0.0036984646426467 0.79749 -0.0727628547599329 0.40973 -0.153148200100958 0.37494
10_101652411 C T 0.0251547257809436 0.70422 0.00031893411115262 0.91587 -0.004587316215258 0.93351 -0.00562115101449444 0.79248
10_101657965 G A 0.00328727932128642 0.96521 -0.00204557241117036 0.58348 0.0239023725882745 0.58524 0.0386002291694833 0.80515
10_101663583 A C -0.0732251170648117 0.40703 0.00235161128992562 0.83915 -0.00267361505433283 0.97639 0.0327803280821373 0.89969
10_101667057 T C -0.103236617767498 0.26731 -0.00807690348568662 0.31077 0.140359421040326 0.035399 -0.203575006770011 0.14179
10_101702921 G C -0.217304928048119 0.10069 -0.00334101861452801 0.73693 -0.0419055880732311 0.67168 0.0889246931029284 0.73261
10_101708447 T C -0.191751608117666 0.143 -0.00760449154193156 0.49362 -0.0529486005828088 0.57313 -0.02505508357847 0.84257
10_101708610 G A -0.0237657072513117 0.75565 -0.00836493756891721 0.16277 0.0178001658420946 0.73489 0.0267851311342184 0.9275
10_101708615 C T -0.0119019821223771 0.90421 0.000788335139339096 0.99647 -0.0721739528453817 0.33902 -0.112339672473903 0.46705
10_101708710 G C 0.011554484366121 0.90808 0.0058998476726696 0.59909 -0.0587822616694559 0.3936 -0.0108460292975258 0.86571
10_101827898 G T 0.0215834457738237 0.6954 0.00136753368475131 0.88851 -0.0366941311804976 0.35752 -0.0676454145916391 0.1977
10_101830221 A G 0.0900910638615616 0.29038 0.00565559828849214 0.5137 0.0274600511148871 0.64215 -0.103547154572166 0.33072
10_101830378 G A 0.0441747891389273 0.67315 0.00924380463116182 0.34759 0.0303259891199579 0.67288 0.081189553529834 0.66683
10_101833574 T C 0.114344138835078 0.15402 0.00125071134362287 0.94953 0.00878047539217869 0.86383 -0.254034426941474 0.014217
10_101833814 G A -0.170570807491064 0.032761 -0.00791326276970652 0.19848 0.0379792741119867 0.49466 0.0643043340446798 0.6822
10_101833865 T C -0.295270308998745 0.0037433 0.00011164423477998 0.94567 0.0323345462750163 0.63982 -0.35928391923831 0.037032
10_101833898 G C 0.124316814607793 0.13887 -0.00181224839668228 0.69272 0.00340255540856967 0.94468 -0.181798282147313 0.083579
10_101834188 T G 0.0175053275439163 0.83271 -0.00156885832620828 0.67163 -0.00116422946786071 0.99519 -0.0112894670180533 0.77379
10_101834191 C T -0.0513265362400944 0.65642 -0.0124801161910447 0.18215 0.00549219896693007 0.93861 -0.0419516657407523 0.72453
10_101834418 C G -0.111490964354371 0.22037 0.00615913660083386 0.54292 -0.0763300955895345 0.25128 -0.0535494387435752 0.63263
10_101834422 G T -0.152436011405446 0.042328 0.000399689066035081 0.95722 -0.047095770281528 0.4009 0.0843513214269259 0.61704
10_101834544 G C 0.107681797975232 0.17976 0.00695855003790175 0.33493 -0.0145981404616208 0.80924 -0.295600331871423 0.003125
10_101834561 A G 0.0790094972419895 0.38552 0.00657008761437476 0.46775 -0.0216828716754601 0.75587 -0.177461562481225 0.14826
10_101834676 T A -0.179921512924065 0.041455 0.000459143821178078 0.96207 0.0700034437051952 0.25424 -0.103412975277464 0.37271
10_101862088 A T 0.0514733129501445 0.67132 0.0094907402738278 0.50905 0.176684160970672 0.04169 -0.0157689867810756 0.88577
10_101862095 G C 0.0444312568773403 0.69373 0.00280272603461386 0.85948 -0.0128126198730439 0.88069 0.00230521560866052 0.93908
10_101868864 G C 0.00141677475733555 0.98428 0.000147528085226162 0.85881 -0.00592655346728002 0.87626 0.0238100540684745 0.91128
10_101868912 C T 0.101380705728198 0.2604 -0.0215197287196804 0.0015028 0.0923118895891989 0.14904 -0.0473208831050823 0.59626
10_101868927 A G -0.0759345725297801 0.26718 -0.00242838342130763 0.59836 0.00959851999105009 0.8331 -0.031735579059245 0.64331
10_101869248 G A -0.0515024629234314 0.61158 -0.00077881870144099 0.87457 -0.0856511307970893 0.24961 -0.237551984372473 0.13866
10_101872411 G A 0.131940204972951 0.13194 -0.025514788692246 8.9054e-05 0.0451816064636433 0.45752 -0.0912268424293612 0.34489
10_101872522 T C 0.00148576683967461 0.99183 -0.01263281225486 0.15192 0.0972760720085827 0.15092 0.0672310198031229 0.7544
10_101873040 G A -0.00446716729782729 0.91388 -0.00137917172940803 0.52988 -0.0175016969614377 0.61338 0.0145882077928886 0.97322
10_101873163 C G 0.0456417120130708 0.4771 0.00219258280755926 0.77087 -0.0275415498208853 0.55826 -0.0726979429322632 0.26274
10_101873578 C T 0.0627695373819679 0.47645 -0.00954204527885065 0.12104 0.0547601043708552 0.36101 -0.139712307835083 0.17443
10_101873614 T C 0.0387020132106565 0.69743 -0.00952223718813391 0.2692 0.0310017674411459 0.65019 0.0368020639177897 0.89738
10_101873698 C T 0.104144212475688 0.29837 4.97410851890807e-05 0.94055 -0.0363858226412077 0.61848 -0.0858374542862736 0.55853
10_101873710 G C 0.0926422651297602 0.24071 -0.0179756038960413 0.0069967 0.016869560102749 0.75016 -0.0668701688632129 0.48773
10_101873712 G A 0.150107940354573 0.053415 -0.0160768298912783 0.0054879 0.0683770524615248 0.19642 -0.236483283463355 0.014736
10_101874645 C G 0.16308655771345 0.015145 -0.0206845701907758 8.8728e-05 0.0612700958917943 0.17816 -0.248416816856137 0.0057149
10_101874677 G A 0.131784621547194 0.071706 -0.0184445466798827 0.0018005 0.0651649357158482 0.19684 -0.158751080729399 0.089932
10_101874783 C T -0.0655761392925915 0.56704 -0.00268742089537084 0.76183 -0.0140739520917737 0.86971 -0.0780578405664176 0.631
10_101875429 A T -0.0284479602399001 0.69884 -0.00718093887887389 0.27241 0.018986776036699 0.71731 -0.121810536469953 0.25584
10_101875478 A G 0.148786899634001 0.026566 -0.0185696219083097 0.00038032 0.0705436966640517 0.12727 -0.204079510043603 0.01774
10_101875479 A C 0.0270869285342558 0.75857 -0.0105413406473717 0.26468 0.0598029363858323 0.32327 0.0949332470031914 0.644
10_101875493 T C 0.148817738528061 0.13427 -0.0166476108126909 0.13022 0.119209886958759 0.090184 0.256762975393838 0.22507
10_101875545 A G 0.104285899018003 0.25038 -0.0191905704677159 0.011684 0.150188293186536 0.019015 -0.14662136407346 0.23556
10_101875591 T C 0.00306689818079843 0.97749 -0.000164740295099554 0.8828 -0.0796311089752389 0.21341 -0.146173281726649 0.15655
10_101875707 C T 0.0976823984578831 0.28222 -0.00475654632904563 0.51714 0.0550342699674946 0.38345 0.0860043973743566 0.63062
10_101875820 C T -0.096438735108846 0.17787 -0.00566678773039894 0.16464 0.0327411466968043 0.50823 0.0490515698034356 0.68572
10_101876016 G A 0.00732065925288262 0.93344 -0.00635027192671101 0.4472 0.110529147855773 0.050785 0.19310207910594 0.2759
10_101876119 G A 0.0607566184226663 0.50501 -0.0213011621268269 0.0048843 0.058989992587669 0.35776 -0.206234346143784 0.088404
10_101876316 C T 0.285770343797026 0.0073492 -0.0150610822400809 0.16574 0.0667753158752119 0.3736 0.140144791078585 0.51912
10_101876353 A G 0.118959563399483 0.1932 -0.0158789126746705 0.076422 0.0650785522406583 0.30897 -0.109652310320419 0.42629
10_101880549 G A 0.0103640497659346 0.91869 -0.0191789106015417 0.0042605 0.133289342187105 0.051426 -0.211466211889192 0.052622
10_101881627 C T -0.184261595940271 0.011932 -0.00886110706108146 0.13008 0.0117344284602798 0.80861 0.0473178416318156 0.77986
10_101881817 G A 0.105184977573763 0.23234 0.00638278272592139 0.45285 0.010088936915612 0.86031 0.0523106409964668 0.77515
10_101882120 T C 0.0620982521234721 0.58311 -0.0169729713907411 0.098333 -0.063543964591252 0.42244 0.0288043266887041 0.94638
10_101882147 A G -0.0506820251553106 0.65019 -0.00292043993921092 0.71524 -0.027096342818545 0.7459 0.0600639727813342 0.80591
10_101882212 C T 0.145087789833624 0.093706 0.0147591447508807 0.066953 0.0216548559113967 0.7155 0.107889800635769 0.46829
10_101882258 C T 0.132612105538774 0.22251 0.00941731031248674 0.31051 0.0299282132538889 0.68982 0.181572942965159 0.24342
10_101883866 G A 0.0365764604202478 0.56048 0.00238408110159356 0.6891 0.0431062370593126 0.31655 0.0853170153977136 0.29709
10_101883876 G A 0.186464315567298 0.032443 0.00357315850236553 0.76672 0.00961743147760491 0.86522 -0.0931295808872807 0.49508
10_101883891 T C 0.16789307693978 0.056942 -0.000203610432250079 0.91092 0.0355010713230007 0.55513 -0.0795435817095818 0.54344
10_101884101 A G 0.0335946112723234 0.74178 -0.0132483828991418 0.17596 0.0246536518759851 0.72136 -0.149550927741281 0.35283
10_101887274 G A -0.0300073434219263 0.53735 -0.000219652488276593 0.78309 -0.0264237054108347 0.45656 -0.0391318701229775 0.40209
10_101889501 C T 0.166343909237931 0.12663 0.00713010952808738 0.50875 0.0209857914243148 0.77421 -0.0583987002276252 0.64037
10_101889568 G A 0.167956756467542 0.090102 0.00979000855254816 0.33887 0.0646363605433613 0.33745 0.0273120606095316 0.94685
10_101891193 A C 0.305860411527386 0.0014546 -0.0194409572233181 0.088535 -0.00850229461256705 0.91253 -0.0595354369320238 0.70733
10_101892731 G A 0.435326595259086 1.7486e-05 0.00315771069656308 0.81873 0.0507362447430829 0.46902 -0.236236392887399 0.15272
10_101892869 C T 0.405756068358136 1.0586e-05 -0.00309568549731057 0.70301 0.0620000760935618 0.33463 -0.123385997239506 0.43152
10_101894808 T G 0.0992809599772691 0.27013 -0.0136229054963736 0.10394 -0.0281538998815669 0.6673 0.0276912129907866 0.94067
10_101901844 G A -0.0739325200652446 0.36073 0.00707119643052536 0.35942 -0.0999667996501753 0.0914 0.160995878357412 0.21492
10_101901877 C T -0.0292621331698029 0.71997 0.00881747238810689 0.25159 -0.104849045820496 0.082599 0.315509029278671 0.010808
10_101901888 T A -0.0979406874841367 0.23401 0.00837785656457085 0.30129 -0.0614315577308634 0.30941 0.134698443350313 0.34461
10_101905516 G T -0.023696247280587 0.76799 0.013108486792416 0.090844 -0.0774975087329605 0.19153 0.35247631806456 0.0065008
10_101905583 G A 0.0351739247352185 0.6382 0.000830339086317115 0.99962 -0.0143493444398954 0.79833 -0.0249141469288566 0.67664
10_101907765 G A -0.106401384411961 0.30536 0.00690689292078278 0.44538 -0.0404657136714917 0.60202 0.131969402777281 0.3926
10_101907768 C T -0.153582596285935 0.14338 0.00492017991355015 0.68951 -0.0165706535198277 0.83388 0.158107606184876 0.42347
10_10191435 C T 0.0664182360798506 0.56506 0.00125519173615769 0.96365 0.159381931823152 0.050895 0.28599816929996 0.091722
10_10191919 C G -0.086983603459949 0.39818 0.0259979214967914 0.022024 -0.117133838065397 0.11585 -0.484510037719271 0.007682
10_10192313 T C 0.00417326797672652 0.94238 0.000607557641192768 0.95098 0.00624233906841642 0.84718 0.073114860687437 0.36785
10_101923708 A C -0.0178678817545715 0.83431 -0.00471057156758561 0.46461 -0.0183397745458233 0.77503 -0.131895394943656 0.24121
10_101964699 T C 0.0135591627929297 0.86942 -0.00629548317036928 0.28917 -0.0057491695622256 0.93097 0.0357750873556177 0.86576
10_101964704 T C -0.0327845755744467 0.42572 0.00153945361488669 0.82075 0.00547388208046612 0.83034 -0.0139467788143165 0.56053
10_101964803 T C 0.00533457436097953 0.95331 -0.00673908888656734 0.25519 0.02719642962941 0.63286 -0.0233429103575214 0.72295
10_101968320 C G 0.017927526339353 0.67574 0.00650017483415594 0.068377 0.0224948201247022 0.43203 0.0639402426224624 0.3632
10_102005672 G C 0.0281051969742083 0.62481 0.000897352903232269 0.98707 6.55913496909619e-05 0.98224 0.0257197373106801 0.88904
10_102005697 C T 0.059361256278822 0.46228 0.00736622717849712 0.30878 0.00600355202214739 0.90579 0.00854947672098988 0.94175
10_102007111 G T -0.0892854668846007 0.49762 -0.00878733826145675 0.40653 0.082039956355784 0.3786 0.305671998475216 0.1412
10_102007353 T G 0.0835451620817727 0.43743 -0.00368934315843886 0.64387 -0.0483534126544739 0.53774 -0.0328799983167435 0.76738
10_102012307 C T 0.139586182285676 0.1593 0.00317418074490484 0.80688 -0.0733988509384168 0.31115 -0.103798580196378 0.46289
10_102012816 G A 0.0049735641088865 0.91621 0.00312435706990881 0.49796 -0.0138085361116795 0.66526 -0.023198154631194 0.49195
10_102013041 G A 0.0977398416165381 0.34847 -0.0101302745587261 0.26017 -0.0230604870210581 0.76555 -0.201143233696073 0.1907
10_102013128 T C 0.0988654979587305 0.3263 -0.00117219844512551 0.83782 -0.0198393840944407 0.79173 -0.122768795214795 0.4066
10_10204303 G A -0.0294655376326117 0.77192 -0.0119665466988459 0.20016 -0.108758888227383 0.13866 -0.164983047312896 0.28928
10_10205676 G A -0.041614435760955 0.2202 -0.00507897876952004 0.014735 0.0158396405427077 0.50165 -0.00579035733186186 0.58946
10_10206407 G A 0.165507624729865 0.11993 -0.0148869738972003 0.18949 0.0727733069148326 0.33579 0.0213615534162341 0.98095
10_10206452 C T -0.00794107908342261 0.879 0.0016401301021209 0.82164 0.00222796526017622 0.94048 0.00102564896500049 0.79845
10_102131863 A G 0.163160183965239 0.17534 -0.000456549967619666 0.90412 0.00744933324203351 0.92144 -0.0124415230833146 0.87361
10_10214243 A G -0.0491389108983239 0.57426 -0.00166637489160931 0.76175 -0.050544347083811 0.42364 0.272889864334426 0.067346
10_10214270 G A 0.00690044268238197 0.93958 -0.00381667096559947 0.5625 -0.0617304165081106 0.31249 0.30067572235732 0.035311
10_10214281 C T -0.00250444631468852 0.95931 -0.00183916115459755 0.54353 -0.0583388839465207 0.16511 -0.109161710579553 0.096377
10_10214558 A G 0.0850763375358557 0.40345 0.000242426181960446 0.94539 -0.050834610878337 0.49046 0.20848620896643 0.18978
10_102176638 C A -0.203519113590378 0.14724 0.00244971301668338 0.89962 -0.0453594295818668 0.65556 0.402517171624457 0.075664
10_102180727 A G -0.168302864842801 0.18536 0.0099136285702972 0.45204 0.0315012887231069 0.72713 0.0533579417399588 0.85892
10_102223914 C T 0.0248543783541868 0.60403 0.00285884685319332 0.55912 -0.0356631227389095 0.29196 -0.0216996957222073 0.51316
10_102225934 G A 0.0993536605469562 0.46785 0.00511973676330959 0.69338 -0.0250458087167197 0.80433 -0.111991209726529 0.48716
10_102228018 G A -0.000376247169825844 0.98682 -0.00147144159470744 0.52062 0.0154495046655722 0.66988 0.0213470291475667 0.9392
10_102260773 G A -0.0744407417760174 0.48632 0.00478230458316319 0.70613 -0.0368266412671152 0.6419 -0.129414485934878 0.40544
10_102260898 G A -0.0592576499662935 0.57396 -0.00383668909057734 0.65894 -0.0428170027068471 0.58601 -0.0965541832051271 0.52808
10_102292331 C T 0.0266072624241128 0.79907 0.000402664371743966 0.95748 -0.00378922643494918 0.96724 -0.0913925839786903 0.4286
10_102304473 T C 0.0197408296159377 0.65859 0.00621903587066387 0.089224 -0.0144061310508157 0.65719 0.0407525796209239 0.65517
10_102347961 G A 0.087919625783657 0.45834 0.0094577267373176 0.32925 -0.0383529977844318 0.64944 -0.290613267449941 0.040414
10_102392928 G C 0.0923059363486355 0.17152 0.00133753567952123 0.92081 0.000982279406498923 0.96943 0.00186357842726429 0.86541
10_102397928 G A 0.00865962919598888 0.85661 0.00240655356874557 0.63514 -0.00865016695673993 0.80701 0.0444077224926098 0.6237
10_102397972 C T 0.0317203255860179 0.65927 0.00325477570610603 0.63043 -0.0291582365941238 0.56161 -0.0440923102944836 0.48091
10_102478631 C T 0.00504813310564005 0.90904 0.00664572654430457 0.11078 -0.0106688721238419 0.72488 0.0787397319749312 0.31364
10_102478938 G A 0.0281548228149054 0.47493 0.00713886108150499 0.03967 -0.0249327453825361 0.37849 0.0150764660268541 0.97624
10_102478990 G A 0.0771426421388959 0.49579 0.00138239266326124 0.95574 -0.0556130101512713 0.49326 -0.0967560105375645 0.50062
10_102479329 C T -0.00012949193924738 0.99001 0.00153988999776628 0.8444 -0.00476326625932599 0.91589 -0.00779268779577084 0.68981
10_102479668 G T 0.0210401254606207 0.64469 0.00299882989439388 0.51806 -0.0206786967994465 0.52155 -0.0409039865231411 0.31518
10_102479716 A G -0.0744019069150393 0.24635 -0.00561932165652768 0.18281 0.0155611447504656 0.71446 0.00379233649882599 0.8767
10_102479837 G A 0.0117977276041721 0.80111 0.00103290757232387 0.95194 -0.00543204595706264 0.88453 -0.0198678338499806 0.52282
10_102479838 T C -0.0264557126720425 0.78461 0.00418404927683321 0.65768 0.00388092987111093 0.94746 0.00627500435382149 0.93578
10_102479854 A G -0.138809926059657 0.28312 -0.0069082144563686 0.52342 0.109988136601631 0.24394 -0.0349478114515219 0.80019
10_102482810 T C -0.0189417493246299 0.67889 0.00413780494877789 0.40449 0.0163594560516858 0.60746 0.0548907709403784 0.57031
10_102494143 G A 0.0284368099695321 0.51268 0.00321324651656314 0.46697 -0.019990812466976 0.52163 -0.0426706132734005 0.29357
10_102497649 G A 0.129168591992778 0.16741 0.00247250758973088 0.84786 -0.0504532845743652 0.45216 -0.0817267647571018 0.50904
10_102497651 A G 0.0156069861217418 0.66332 0.00313836593597508 0.38131 -0.0175949093006163 0.49021 -0.00354434045442567 0.64869
10_102498487 T C -0.0100724485043676 0.79913 0.000926200714565886 0.97692 0.00571941509812418 0.82345 0.0210199866999879 0.93583
10_102498905 C T 0.0422352273822208 0.35461 0.00108516554350285 0.93209 -0.026770609073731 0.4149 -0.0534093828220497 0.16355
10_102501097 C G -0.00931766939686622 0.81674 -0.00158655435752801 0.46907 -0.0289598272303647 0.34901 -0.0703501869915785 0.12667
10_102501176 C T 0.0135300936132576 0.75143 0.00490207478798926 0.19854 -0.00920887290870796 0.77258 0.0533297328625493 0.5002
10_102505415 G A -0.00395783991478834 0.96128 -0.00133334328826825 0.75075 0.0039951091572666 0.94102 0.0737847766867228 0.62065
10_102505418 G T 0.00388788148009416 0.93468 0.00347420249382277 0.42237 0.00250868993861226 0.90742 0.0141684775167394 0.96489
10_102505487 A G 0.0641989212969896 0.62149 0.00428414956075564 0.74747 -0.109363922647497 0.241 -0.269913289677243 0.11208
10_102523350 C T -0.0428647411849398 0.47667 -0.00119435085851416 0.61585 0.0332318596007271 0.42162 0.0895530744334337 0.28603
10_102559432 C G 0.239523745791972 0.03752 0.0259025993259896 0.0077266 0.185793338870394 0.024715 0.245130222602254 0.15162
10_102588344 C T 0.0526535679731141 0.33224 0.00652813138577181 0.11973 -0.0108355964821844 0.79103 0.00234957196599114 0.81821
10_102588374 T C 0.0473266197333906 0.16978 0.00700578854868227 0.046339 -0.00670214223431081 0.81484 0.0390980883389918 0.66634
10_102594036 G A -0.014579896485523 0.90624 0.00784982342982454 0.59557 0.0785756869206342 0.3878 0.0238894766320611 0.97412
10_102594218 C G 0.272663559786985 0.010388 0.0205921117855662 0.033206 0.18949851937201 0.013121 0.213900755851374 0.20852
10_102594247 C T 0.106890236989842 0.27291 0.0216226533415231 0.021639 -0.0624098804476242 0.37522 0.100826753329537 0.58183
10_102594255 G A 0.0355809332014388 0.78277 0.00473481922573789 0.75957 -0.110140143133077 0.23446 0.237182663450511 0.29878
10_102594263 G A 0.0516379703318547 0.59564 0.00938387617059299 0.33148 -0.0436636769124618 0.53926 -0.0981731583806111 0.43574
10_102643491 G A -0.0315720739195797 0.49133 -0.00436888642813582 0.12508 -0.00562219145692069 0.88468 -0.0384041365249133 0.35047
10_102673676 T C 0.0563085975520227 0.098774 0.00473817446616768 0.19102 -0.0250069153067655 0.32616 0.0104945321870647 0.90264
10_102772726 G A -0.10467497175791 0.27421 -0.00829337087364347 0.22634 -0.0534118827922489 0.44452 -0.112190227945457 0.31762
10_102773103 C T -0.0419950731043705 0.71809 0.00144818407117636 0.94848 0.0281788430490028 0.72863 0.203980867338976 0.24781
10_102801731 G A 0.0480703373811982 0.39385 0.00425691741485584 0.44433 0.0480407331038055 0.22309 0.120602912724857 0.16825
10_102840279 C T 0.00967109794402368 0.78455 0.00167588518047736 0.75057 -0.0304646708105811 0.21834 0.005281387310563 0.80162
10_102840292 T C 0.0595253371468528 0.082861 0.00665786458288586 0.061273 -0.0197426792203427 0.44518 0.0319934975408434 0.77064
10_102859186 G A 0.0898072777420881 0.40706 0.00459474649306215 0.66839 0.00676992984479504 0.92246 0.0791939298429927 0.67461
10_102859219 C T 0.0392452522645432 0.43887 0.00672803940150204 0.11825 -0.052249478493799 0.14904 -0.0474979127623531 0.31645
10_102859483 T C 0.0277689547503445 0.58122 0.00478523729637159 0.26676 -0.0152174120706616 0.68258 -0.0067008915992822 0.69085
10_102859808 G A 0.048154376085192 0.29314 0.00687120871281232 0.097979 -0.0126387912946529 0.71505 0.034193300342943 0.77362
10_102861002 C T -0.0627481836553146 0.32455 -0.00420647788532986 0.29696 0.0169933026770555 0.68851 0.0058666682248548 0.89694
10_102861026 A G -0.0351832715075763 0.48414 -0.00237279382294379 0.40036 0.00839336641017275 0.80012 0.0229560252964785 0.92038
10_102869296 C T -0.000736563227833969 0.98411 0.000236132673828132 0.89099 0.021418526486471 0.62427 0.0464944725583839 0.68869
10_102893763 C T 0.0750693681761185 0.4143 0.00315350474050115 0.75381 -0.0102688044166224 0.88778 -0.0764829735987899 0.45958
10_102893858 G A 0.0426297612635864 0.28469 0.00423149958621868 0.31943 0.0168416116465469 0.54096 0.0563264659712257 0.48762
10_102912616 T C -0.00966509758810206 0.82903 0.00163101410457513 0.82483 0.00704711190651649 0.81386 0.0297278967276691 0.82792
10_102940762 T C 0.0129645970584937 0.68418 0.00178679309189593 0.69978 -0.035428998804392 0.1179 -0.0184096617133123 0.40094
10_102940812 C T 0.0417364768601515 0.20345 0.00615061658610342 0.081884 -0.0148147397184575 0.55793 0.0498491567877674 0.52122
10_102941412 A G -0.0307050756177533 0.54004 -0.00207867448354792 0.44441 0.00552758909070441 0.86103 0.0161741930409442 0.99465
10_102966043 A G 0.0209901700610177 0.43813 0.00213630244869386 0.54494 -0.0217115094822128 0.27002 -0.0108179648623933 0.44886
10_102975675 A G -0.0072853644247267 0.92184 -0.00488155584309551 0.43444 -0.0834594953424622 0.14427 -0.0637717950358305 0.51716
10_102976661 C T -0.0485128364665562 0.58144 -0.003275835458091 0.59903 0.0285550230906492 0.64304 0.0407240326905437 0.85368
10_102976742 C T -0.0485473463552028 0.6502 -0.00204013692221535 0.72345 -0.0733994561664371 0.3562 0.138132407486126 0.38575
10_102984875 G A 0.0469575484843832 0.25547 0.00165544069969293 0.7653 -0.0164947833045199 0.58798 -0.036009743311751 0.25915
10_102984944 G C -0.184646708706661 0.026924 0.00343960936893354 0.76607 0.0775401871211275 0.1796 0.444000610101726 0.0037781
10_102989951 G A -0.358255695894795 0.00070869 0.0147342208532978 0.25229 0.0223723942113711 0.75297 0.4834710176687 0.021279
10_102990249 A T 0.0727919127247252 0.088662 0.00558365419136226 0.14328 -0.026560480062135 0.40289 -0.0581768831234392 0.17171
10_102990441 C T 0.0358539101486161 0.53461 0.00268922041733515 0.68003 0.0395921799377361 0.32286 0.098219778816483 0.28286
10_102990641 G A 0.0263655181152391 0.57666 0.0066493587122383 0.098507 -0.0109208445546809 0.76177 0.0208597128302879 0.94256
10_102993920 C A -0.0916050733400451 0.391 -0.00406364026929618 0.67999 0.000522301822031818 0.98597 0.263195511208417 0.21627
10_102999358 G A -0.0779724818022669 0.32508 -0.00223517022201024 0.73563 0.0117585132767875 0.82259 0.329738732560574 0.040329
10_102999401 C T 0.112088990250679 0.069734 0.0100422064245969 0.073399 0.0248779689651897 0.55906 0.0824591038422377 0.45376
10_102999410 G A 0.029429906968795 0.69439 -0.00114520605564263 0.82434 -0.103002590399795 0.050249 -0.118740985842333 0.36567
10_103007708 A G -0.157602220303706 0.032764 0.00442921229452261 0.64604 0.0284103200184824 0.57692 0.375671946138577 0.0064557
10_103007771 C T 0.0562482934938068 0.46544 0.000985870477085318 0.98239 -0.01666199095079 0.77525 -0.131735896963824 0.20388
10_103008522 C T 0.0728403251617797 0.25659 0.00692376115385609 0.28064 0.0414264206648728 0.35704 0.10852830770541 0.33818
10_103008576 G C 0.149067795050273 0.1759 -0.000847805591065689 0.86989 0.00957010402423574 0.89389 0.0705516555952508 0.75832
10_103009092 G A -0.0289968617025324 0.70184 -0.000218568541279579 0.90554 -0.00174863628391652 0.98641 0.0846502660702379 0.64777
10_103010668 C T 0.0191226944970142 0.66199 0.000688908427086736 0.96689 0.00882514028498264 0.75409 0.0418180125255125 0.66013
10_103018419 T C -0.0315603782195702 0.69864 -0.00131042341226206 0.7596 -0.0563817523023513 0.34294 -0.100438232568043 0.32506
10_103023540 C T -0.086300087252233 0.28257 -3.28842697955627e-05 0.92565 0.0553565384353546 0.32535 -0.33802885080421 0.025261
10_103023552 G T -0.0619543374892023 0.37978 0.00312615134799676 0.68829 -0.0107023242144697 0.84702 0.0365873617219466 0.83722
10_103023607 T G -0.167538611469121 0.017904 0.00942257410118636 0.31095 0.0312680786573213 0.51749 -0.218138712188938 0.10555
10_103030959 C T -0.0979714274873493 0.16298 0.0101191506971105 0.24878 -3.6228955750514e-05 0.98753 -0.0836342261748331 0.47249
10_103030998 T C 0.0286018637037813 0.64482 -0.0071602746864747 0.22509 -0.0396156859010208 0.37835 -0.0324296081301404 0.66841
10_103039476 G A -0.0418185458715451 0.54367 0.00417629764106814 0.62193 -0.123173322965695 0.013392 0.231478813943681 0.062535
10_103041280 G A -0.0287110339191731 0.61839 0.000602464619151629 0.95934 0.0179677868048315 0.66126 0.0175254061353531 0.99042
10_103045360 A G 0.0354974438594508 0.30228 0.00312424526047529 0.4585 -0.0212172357327469 0.40795 0.036009458227258 0.71228
10_103047316 T A -0.118814091975009 0.093703 0.00814235228756113 0.37029 0.0165503225872983 0.73436 -0.117926444089205 0.34173
10_103050880 G A 0.0303508491431769 0.70052 0.00502762199604445 0.62886 -0.0889164793323877 0.10411 -0.0688603181139666 0.55378
10_103051103 C G -0.080588841036392 0.38573 -0.00591582299841949 0.39541 0.039688274058952 0.53878 0.0512246275421849 0.79325
10_10305805 C T -0.0290068594506657 0.80248 0.00478305463310761 0.73036 -0.114546564435302 0.17437 -0.0750270282983323 0.63124
10_10305886 A C 0.0372983561722784 0.53295 0.000629806236863153 0.96137 -0.028998637000942 0.49881 -0.0608200754344635 0.2727
10_10306148 C T 0.0503962104626122 0.49008 0.00297968007527275 0.70017 -0.0138049430070664 0.79884 0.0672414561394212 0.59958
10_103062842 G A 0.0870058087034359 0.46612 0.00868389068153825 0.45756 0.11402286218741 0.1727 0.281398753937806 0.14347
10_103062844 C T 0.0708269343678812 0.27674 0.00139755268631314 0.93647 -0.0326695992833441 0.49164 -0.0741780372373017 0.46046
10_103063053 C T 0.135189172162118 0.097394 0.00154652328446849 0.93825 0.0206323281554033 0.71256 0.106841284706526 0.5679
10_103063059 C T -0.0271060142831419 0.68139 0.00232675513940047 0.82974 -0.121495062440405 0.011727 0.251693326561544 0.048343
10_103063068 C T -0.0804640773621175 0.32686 -0.00895156793497806 0.43324 -0.0667622903048005 0.26027 0.434037144510252 0.048528
10_103063198 T C -0.0855142836210894 0.18125 -0.00559374560827342 0.18455 0.0273383342201664 0.53431 0.0315829990635074 0.85569
10_103063497 C T -0.0169053814688885 0.68663 5.17190776936947e-05 0.81642 -0.0146942721133832 0.65055 0.0158940027030625 0.99015
10_10306613 A G -0.0576579921115627 0.58919 0.000746113526597124 0.99368 -0.0432414321239321 0.58419 -0.220552349109354 0.21125
10_10306900 G A 0.019347713223575 0.83908 0.00574140280885839 0.49445 0.017609292080612 0.77994 0.0421936317244018 0.83301
10_103103253 C T -0.033215598399542 0.67561 -0.00390294967878239 0.5228 -0.0817218520252667 0.15918 0.152896091020626 0.27304
10_103103348 G T -0.00630299848808658 0.93405 0.000548742524973452 0.96666 -0.0452853723516213 0.4504 -0.0814507466138335 0.39583
10_103103370 T C -0.00539120830427297 0.8541 -0.00160558951534774 0.3271 -0.0234428379430114 0.32079 -0.0526181739207073 0.093799
10_103103378 A C 0.00169624148271229 0.97023 0.00161431009218715 0.75387 -0.0224271748589382 0.34424 -0.00967419324702039 0.53652
10_103103424 G T 0.031839775450001 0.36096 0.00326847242607888 0.43661 -0.019995087228736 0.44234 0.0326397984043473 0.76293
10_103103486 A C 0.0680483087828111 0.11373 0.00538932378140648 0.17 -0.0311875891160777 0.32872 -0.047615328809335 0.25619
10_103103611 T C 1.93795228638117e-05 0.98737 0.00112792272654575 0.90653 -0.0199552548431645 0.40341 -0.00881300351450448 0.5522
10_103103612 T C -0.00516666086757485 0.89211 0.00147971163221319 0.8457 -0.0458666597813868 0.13046 -0.0206176408458278 0.51221
10_103103653 T C -0.0050611769130705 0.95661 0.000619669687853511 0.98272 0.0288238101630693 0.68173 0.156192230789148 0.40164
10_103103721 G A 0.00205436208049066 0.98615 -0.00362033703955857 0.56976 -0.0681655876334784 0.28436 0.211656182774526 0.14521
10_103122290 G A -0.04004880799338 0.76369 0.0216941050362003 0.056855 -0.0789638313372878 0.4256 -0.254034927221908 0.13935
10_103122373 G A -0.0274290207022449 0.77309 -0.00613284910483801 0.36987 0.0278036580624719 0.68259 0.0636282082130198 0.72851
10_103122410 A G -0.074044777719502 0.51942 -0.00655184621107298 0.51278 0.0377137485372315 0.64873 0.0649421507285242 0.79756
10_103122482 A G -0.121746228089586 0.11156 -0.000965831361554885 0.76146 -0.00599018454064789 0.92519 0.0517943052827924 0.72449
10_103123164 T C -0.159355612165205 0.030012 -0.0099112738164466 0.052192 0.00918219487320323 0.85174 -0.00995170691272451 0.77982
10_103153220 A G 0.0246048964615115 0.53656 0.00243349134544762 0.63417 -0.028719819460024 0.31887 0.0215019218139789 0.93129
10_103153649 T A -0.105616130668318 0.31983 0.029266343997118 0.013657 -0.136447092864641 0.077847 -0.273261183339957 0.13002
10_103181654 G A -0.0455856273404733 0.59986 -0.00296036236593998 0.57839 0.0376671884553672 0.53267 0.00388647161852686 0.91246
10_103194983 C T 0.0411867824851247 0.78246 -0.00337722044977845 0.71322 -0.0409726925876873 0.70711 0.0666446672966301 0.7936
10_103195095 G C 0.0166247120382331 0.61095 0.0038176932156912 0.2435 -0.025878882823578 0.27932 -0.0098905051796801 0.54807
10_103195102 G A -0.0295739176589041 0.69967 0.00339187285617172 0.67865 -0.0602287646446739 0.28342 -0.0712620073016106 0.39898
10_103195229 G A 0.109708839457327 0.29067 0.00224656272881382 0.86609 -0.0275718097582327 0.72095 -0.11536220410306 0.3456
10_103201776 C T 0.00154715983948496 0.97451 -0.000724425266780204 0.53863 -0.021373205739278 0.36044 -0.0381404607926534 0.19753
10_103207665 A G -0.0517080213689005 0.48183 -0.00161077105387533 0.67185 -0.0399209865800368 0.46696 -0.128950967710678 0.13743
10_10348942 G C -0.0608320281061992 0.55917 0.00611342365859593 0.61704 -0.0828028913291596 0.272 -0.0277929066510247 0.80288
10_10357289 G C -0.053505521680068 0.64098 -0.00263752029036298 0.72639 0.12037359722073 0.14568 0.284137441168385 0.11123
10_10365506 C T -0.089621640648758 0.41292 0.00632388951583366 0.6322 -0.15090861642979 0.052692 0.227283445830286 0.26955
10_10372749 A C 0.13194108120268 0.18403 -0.00845506305388374 0.32692 0.115065046333763 0.10519 0.300092937690359 0.078254
10_10374414 C T -0.0691798748661685 0.34366 -0.0055755628052442 0.23621 0.0324904749170235 0.51413 0.0466110333803052 0.7371
10_10394995 C A 0.124172454193524 0.11968 0.00554690565209134 0.51837 -0.0537260174933825 0.35489 -0.108860370610936 0.29643
10_10394999 A C -0.0913400786623992 0.37269 -0.00390227982032275 0.65305 -0.0178631280762872 0.81791 -0.107401167060591 0.48347
10_10395134 C T 0.0820254856807484 0.26023 0.00975386016580611 0.12648 0.0146342077430517 0.76309 0.125672068815021 0.28167
10_10395303 C A 0.0646862307583177 0.38197 0.00671017671319178 0.3241 0.0260986775616156 0.60431 0.133443619332595 0.25915
10_10395709 A T 0.0575074101708268 0.5381 -0.00829835482650634 0.30168 -0.0553435297810618 0.41556 0.0372205942973444 0.88775
10_10395955 A G 0.064227129565453 0.47427 -0.00753372923207833 0.31573 -0.0834718783634766 0.19315 0.0735150889159811 0.68547
10_10396340 G A 0.0713953812913909 0.49963 0.00301476481534012 0.81764 -0.0743995616151059 0.32462 0.0231181093240899 0.96744
10_10398692 C T -0.0221913091225593 0.83781 0.000426094479337166 0.96769 -0.0203684437310859 0.80787 -0.145835613773493 0.34439
10_10413849 A G 0.0387221184437797 0.57012 0.00354008010215041 0.62411 0.00591861744250754 0.88759 0.116903173392099 0.28818
10_10414396 C T -0.0201774832130232 0.74583 -0.00114149114233401 0.6866 0.0096190430414876 0.82212 0.0148048093141348 0.98265
10_10414807 C G 0.0805462129376674 0.32298 0.00835590833519958 0.25226 -0.0066392446362407 0.92133 0.00132681910214271 0.8905
10_10415060 A G 0.0700948407479986 0.51098 0.00193416868572688 0.90844 -0.0432665591855888 0.57312 -0.175517331582931 0.23079
10_10415212 T C 0.146108497884285 0.21068 0.00151150197960884 0.94754 -0.0434456617795358 0.61173 -0.110011131093365 0.45755
10_1043511 A G -0.0260115097349236 0.76938 0.00422179730432667 0.64422 0.0394868433701352 0.53264 -0.12367269793668 0.2662
10_1043615 G A 0.0475912981943765 0.72823 0.00429584736004477 0.76823 0.00997955935723828 0.91034 0.109964092902125 0.63858
10_10546654 A C -0.0618092661547878 0.4063 -0.00397021674618837 0.40417 0.0407132592145652 0.43303 0.1363622997147 0.20762
10_10546657 A G 0.013566967240836 0.87311 0.00649006883733693 0.40749 0.101182475309436 0.089028 0.212756590902735 0.099617
10_10614351 G T 0.00364571213001329 0.97644 -0.00403885530681179 0.59935 0.191019546656031 0.012229 0.38102468139978 0.019384
10_10675336 C A -0.0241769979791732 0.54209 -0.00317698308162558 0.14345 -0.0186995574130094 0.53269 -0.0753293215222406 0.045123
10_10675401 A T -0.115460512187618 0.25389 -0.0112038066749425 0.17085 0.191682012049589 0.008304 0.41906799870751 0.0064143
10_10675418 G A 0.0701505295533841 0.3299 0.00247440784055943 0.74067 -0.0627566873048016 0.22016 -0.124360928733069 0.093814
10_10713709 T C -0.0420580567650984 0.77668 0.0260080640248881 0.044892 -0.0712348144238349 0.51043 -0.0677663479287799 0.695
10_10713754 T C -0.218040570836125 0.032135 0.0186139222439873 0.057364 -0.139182807395222 0.057714 0.116005719091432 0.52308
10_10719656 G A -0.0227350408832197 0.75934 -0.00197825457276354 0.65111 -0.0031368431610439 0.96619 0.0434525609233221 0.80033
10_10721989 C T 0.00915315763507108 0.84967 0.000379180577614478 0.89608 -0.0319318437351336 0.34618 -0.0644053544979078 0.17774
10_10722043 A T -0.25137920228689 0.0016322 0.0167065787062701 0.026019 -0.172316206457333 0.0029089 0.400551247068857 0.0013141
10_10723163 G A -0.0130259985867758 0.83897 0.00164231536267696 0.86704 -0.00489093541457301 0.93337 -0.0145200981856295 0.70263
10_10723486 A G 0.0919674004874568 0.19855 0.00479357940550925 0.50544 0.00393818553497236 0.92604 0.0215664100267756 0.9603
10_10723608 G A 0.0453781017441786 0.45215 0.00231073168864852 0.75276 -0.0539633121568619 0.20925 -0.125188243791065 0.082434
10_10724042 G C -0.0555389033481916 0.44623 -0.00605146145206471 0.26433 -0.0211685185352441 0.70403 0.0614433336236582 0.66847
10_10724245 C T -0.191295960006934 0.22005 -0.00430662946073562 0.64201 -0.086410263036997 0.43382 -0.183637810213175 0.29081
10_10724423 C T -0.0819324522982137 0.46235 -0.00231807196455888 0.69172 0.0577232555872872 0.4648 0.298157881653381 0.040254
10_10724607 C T 0.0507920206770346 0.39888 0.00202196317953607 0.78456 0.00939677549086037 0.8109 0.0236852085230659 0.92382
10_10725034 G A 0.0243625102349169 0.6121 0.00262695649890244 0.58134 -0.0212362442468063 0.54336 0.00601502500739214 0.85045
10_10725796 A T -0.0421235079774853 0.55189 -0.00301243631235622 0.53772 0.0149796942911419 0.75565 0.140724467291699 0.23392
10_10725921 G A -0.274886224925582 0.004316 0.0150495101771536 0.082105 -0.157340926717384 0.022057 0.24381423746532 0.099012
10_10726394 C T -0.0625553216678807 0.36667 -0.0013572476401149 0.68417 0.000430787855428753 0.97976 0.0412827026571754 0.78526
10_10726703 T G 0.0266098588101787 0.55749 0.00137044408589565 0.86988 -0.0186776585011934 0.57764 -0.0336316286781721 0.38383
10_10726777 T C -0.249638569245145 0.00043502 0.0197317824717869 0.0045537 -0.185694630104717 0.00032824 0.294452288294344 0.013987
10_10727138 G A -0.00280497158222761 0.96637 0.000627134084714761 0.97526 -0.00834289758183922 0.89216 0.120791916139056 0.35691
10_10727297 C T 0.0547077203769741 0.45885 0.00741870073429105 0.25715 -0.0262176241022648 0.62694 -0.102903997073775 0.24048
10_10728174 G A 0.022355976056902 0.68711 0.00301743812363436 0.5494 0.0347366878792153 0.35158 0.0845483024414633 0.2651
10_10728508 G A 0.0127055311389375 0.87174 -0.00168993551404761 0.71825 -0.0307439565288017 0.57243 0.0702912069197385 0.64332
10_10728541 A T -0.127643409430317 0.35483 -0.00297639790114413 0.76186 -0.119489866152604 0.23437 0.209801929019648 0.37857
10_10729082 G A -0.00424014136894436 0.9223 4.10852006790676e-05 0.8206 -0.0312258506402068 0.37342 -0.0859974952915552 0.086641
10_10729246 T C -0.183980693526262 0.05209 0.00692709469547848 0.50213 -0.20964408625604 0.0022376 0.505330428301504 0.0014941
10_10729506 C T 0.0180649843620346 0.74832 0.00203360607674125 0.77862 -0.0381122525532243 0.34605 -0.0551591267445591 0.32916
10_10729574 A T -0.278797236598646 0.001497 0.0208876646285908 0.077078 -0.149167030171114 0.016786 -0.0159305723105461 0.86899
10_10732783 C T -0.0325177401643245 0.60194 -0.00206224985228709 0.54063 -0.015552084271537 0.74581 -0.0403772734525237 0.46085
10_10732784 G A 0.0138656917538104 0.77841 0.00261153376279856 0.60904 -0.00761577297113697 0.84173 -0.00646867454590749 0.69138
10_10740773 G A -0.321598814865815 0.0018126 0.0147955879732196 0.12171 -0.182399089972313 0.014641 0.175342065696335 0.29021
10_10740782 T C -0.373325832231742 4.9029e-06 0.0214589570856266 0.0078346 -0.187201691289236 0.0012493 0.195267688051387 0.17851
10_10745501 T C -0.192674867283647 0.061752 0.0091529532592084 0.39046 -0.218881788768714 0.0035513 0.46076612773528 0.0060901
10_10745624 T C -0.0132435278468159 0.79224 0.000469584825283089 0.92312 -0.00714485399373205 0.86492 0.0301418694065397 0.8311
10_10745729 T G -0.00249351611000637 0.94775 -0.00114001831185232 0.59041 0.00218147032535175 0.92747 0.0412208279055831 0.69405
10_10748176 T C -0.114552053555113 0.396 0.00347864774144675 0.84048 -0.17858258534434 0.064396 0.106247948105238 0.67885
10_10767521 C T -0.0395493543635498 0.72768 0.0144877189889168 0.15866 0.0280097456868285 0.71742 0.109150370126509 0.5809
10_10771462 T A -0.00540086145498654 0.95088 0.0123404154167925 0.21264 -0.123895845341562 0.06823 -0.196611713475914 0.17719
10_10771483 G A 0.00674698621772112 0.86945 0.00173614351861409 0.74252 -0.0156583672482852 0.58307 -0.000770580723379122 0.71141
10_10771783 A G -0.00118963134341794 0.96724 0.00104268258417235 0.94814 -0.028541419533869 0.35206 -0.0276909179310447 0.4165
10_10771906 T G -0.0245613398222442 0.8002 0.0122354267531366 0.21657 -0.1343143820675 0.058882 -0.0438083738423167 0.70074
10_10772087 C A -0.0404895316895412 0.6343 0.00973427016778918 0.28607 -0.105536181178244 0.083803 -0.101920062663381 0.40658
10_10772264 G A 0.0217647215662197 0.87635 0.00619494544466304 0.66751 -0.14280467702784 0.1426 -0.0470085073157193 0.76326
10_10772343 G A 0.00597356957080437 0.89429 0.000244128961492198 0.85067 -0.0378634517381998 0.20886 -0.0500609604399581 0.2127
10_10772947 A G -0.109052453941666 0.29246 0.0224552728781126 0.022912 0.0033249252193648 0.95602 0.215501088990582 0.22571
10_10773159 G A 0.000492014515746716 0.99932 -0.000119094447835277 0.71944 -0.0291838228870567 0.26555 -0.0208189075627941 0.40802
10_10773364 C T -0.133514398093814 0.18966 0.0248135359938447 0.01155 0.00632100797380786 0.92263 0.187216549618678 0.29661
10_10944801 G A 0.139319446155332 0.32533 -0.00139666842036455 0.86405 -0.00192938821236525 0.99165 0.00835252879415332 0.97069
10_10944944 G A -0.021292278668168 0.57884 -0.00352406111697553 0.11808 -0.0224717531312578 0.43979 -0.0711892089271389 0.064263
10_1094696 C T -0.0809696041566565 0.56583 -0.00565152692141221 0.5918 -0.142759547566613 0.16161 -0.306819758344172 0.11406
10_1094737 C A -0.00607043480172301 0.95733 0.000549063215275547 0.9791 -0.0450194635020527 0.61652 -0.0735349874486595 0.62382
10_10952491 T G -0.143628989862668 0.3181 -0.000618991997476986 0.90938 0.00307364263027788 0.96936 -0.0311817458234078 0.82652
10_10960754 A G -0.16072750009393 0.16902 0.00302343529059837 0.82695 0.0778232549048356 0.34367 0.153585153003374 0.42413
10_10961445 C A 0.011069797100329 0.85046 0.00272334201462519 0.65293 0.00423057196660521 0.89798 0.0101411070702777 0.92823
10_10961664 G T -0.220548628661714 0.038077 0.00213269893881893 0.88848 0.0859319566134704 0.25234 0.186624628565834 0.29286
10_10961724 A G -0.145191385520492 0.16469 0.00950310684852109 0.36871 0.119136309769417 0.11262 0.201734984530584 0.25875
10_11005853 A G -0.0253351740666737 0.74859 0.00690420517753729 0.34951 0.00721287098015506 0.89032 -0.0371292468164329 0.62208
10_11032374 T C -0.0146887454781832 0.90628 0.021742033345879 0.095135 -0.129598263728971 0.17175 0.399272795604708 0.069376
10_11032404 A C -0.0516856121070042 0.68963 -0.00357648236849626 0.68472 -0.0859312704256732 0.37006 0.0278547046808586 0.95108
10_11032500 C T -0.00236776899555488 0.93086 9.490762067643e-05 0.7812 -0.0119511289882409 0.63602 0.0110357991662493 0.90326
10_11036010 A G -0.0364301158000506 0.77351 0.028431045398456 0.032561 -0.17160255694507 0.068647 0.333142111232061 0.15783
10_11037828 A G 0.03630634905134 0.7164 0.0108129936971878 0.27043 0.00380060330562937 0.94674 -0.0346555387857835 0.73387
10_11037910 G A -0.156130846546025 0.20855 -0.00239798787543194 0.77962 -0.0258603828765356 0.77625 0.0827454653543452 0.74452
10_11046640 C T -0.0114470058541119 0.88483 0.00790298957025444 0.28751 0.0310967587997444 0.59365 0.00642720269258895 0.92708
10_11046709 T C -0.00349322969037446 0.96207 0.00789831435483747 0.29908 0.0385670645588166 0.52189 0.0268131306210385 0.92829
10_11047169 T C -0.0130847074846853 0.88271 -0.0052159385709948 0.42258 -0.0641937778829988 0.33269 -0.0429058821727855 0.63976
10_11052751 C T -0.203457582512244 0.031831 0.001338205830113 0.95451 0.0290604930625284 0.65254 0.101584253443334 0.56507
10_11052760 G A -0.240918074742878 0.0087361 4.91839527471868e-05 0.92434 0.0228761385787061 0.71398 -0.0279608215199675 0.74982
10_11053625 C T -0.233049085434142 0.04048 0.00273249105060467 0.8496 0.0186137698996531 0.80711 -0.114168864218166 0.44167
10_11056329 G A 0.0197589964848062 0.68363 0.00156143446696407 0.82749 -0.0156177408903848 0.65292 -0.0248276888595205 0.4741
10_11059341 A G 0.00350279099535195 0.95706 -0.000755257505942791 0.68141 -0.0196806485375855 0.62759 -0.0255209565502246 0.52865
10_11059926 G A -0.00936302914230591 0.8964 -0.00514043893052222 0.27456 0.00468194450536851 0.91944 0.0357233947406422 0.83833
10_11060032 C T 0.0683877571592297 0.60907 0.00996225757518402 0.50364 0.0439318851413173 0.63876 0.261435356701642 0.29092
10_11111560 C T 0.158884305571673 0.2025 0.00507260897007811 0.69175 -0.0599919227189794 0.5109 -0.182784107061383 0.28121
10_11112672 C A 0.317522762353232 0.0069777 0.0105274861899025 0.36746 0.060430237404904 0.47094 0.019549240317228 0.98702
10_11114882 C T 0.274382977513598 0.029582 -0.000208144385130744 0.9278 0.107803213065976 0.21955 0.152459104724268 0.48707
10_11115832 C G -0.105755422417572 0.29448 -0.00778136474023011 0.28812 0.0595557117457096 0.41143 0.0991228415256746 0.54972
10_11125611 G A -0.111665645851518 0.12958 -0.00952852104638977 0.040158 0.00530914648731522 0.90566 -0.0235349442919776 0.64824
10_11129612 T C -0.0814456331626034 0.44524 0.00229453941258188 0.8779 0.0295839762884628 0.68751 -0.0480747708498242 0.68858
10_11129628 G C -0.0693340732798831 0.44518 0.00927516062597314 0.31394 0.0755833504539856 0.23698 0.110576891504343 0.50301
10_11129727 T C 0.188848379580114 0.10931 0.00538451268360582 0.69865 0.040494921678121 0.61557 -0.247208981690554 0.17149
10_11129765 T C 0.123889350340229 0.32924 0.0049222375643362 0.73788 0.0828304275904966 0.35009 -0.479584180777724 0.018206
10_11129823 A G -0.0562903601641888 0.53257 0.00831602895668123 0.37216 0.0666169967405103 0.29595 0.0516326449039245 0.80551
10_11137607 A G 0.038937348656423 0.45178 0.00462568443833467 0.29998 0.0230103856315304 0.5158 0.0302305967344598 0.82784
10_11139925 G A -0.0646434571565746 0.66884 0.0146868690506417 0.25031 -0.0778151867974255 0.4717 -0.140915337068711 0.42748
10_11163171 G A -0.0187198622832365 0.7512 -0.00219184279454022 0.49113 0.0166428114841508 0.68771 0.00178902103507306 0.84316
10_11163210 G A 0.281967867094341 0.03769 0.00239575939829923 0.90139 0.0282393919456365 0.76621 -0.0561008930497167 0.73791
10_11163222 G A -0.00423606678989829 0.9478 -0.00251513702422217 0.5596 0.0353968849328745 0.48793 0.045895292368125 0.76268
10_11216755 T C 0.0612876516170198 0.67134 0.0145564241364112 0.29358 -0.0754766081973972 0.46723 -0.112044260461079 0.56141
10_11216764 C T 0.0571579905929367 0.44698 -0.00225041280756251 0.56945 -0.0531174325376185 0.32744 -0.148322730530215 0.081393
10_11392580 G A -0.0331706003536047 0.65435 -0.00104293744619185 0.74353 0.0416878348179136 0.42006 0.119307726315197 0.30539
10_11404384 G A -0.0287139667330457 0.70411 -0.000829222113312064 0.78627 0.0417133485256197 0.43476 0.102556548664944 0.41179
10_1140496 T C 0.0393372692394166 0.74363 0.0050990061627761 0.66339 0.0172307592756793 0.8314 -0.0708111215554138 0.60278
10_1140580 T C 0.243646352117813 0.11199 0.0145988235390687 0.31135 0.236500242364209 0.025924 0.0495499497289759 0.88606
10_1140675 C T 0.0623146726381737 0.25929 0.00541912564639489 0.25892 -0.0108199799255953 0.79258 0.0704131072362944 0.45265
10_1140826 T C 0.0494284736651838 0.26468 0.00333164337681178 0.44329 -0.0448900909362849 0.15811 -0.0739000616131132 0.1066
10_1140828 A G -0.0274730718526005 0.83932 0.0115098465420157 0.40864 0.0139738866017867 0.87819 -0.148742646016511 0.45087
10_11426434 C T -0.0220555543578877 0.49563 -0.000916139374234371 0.48428 -0.00759907911285599 0.77667 -0.0209258690876735 0.37118
10_1143077 G C -0.00479643999815282 0.91544 0.000885611448652471 0.98828 0.0355608500319535 0.31683 0.109213458066282 0.14012
10_1143368 A G 0.0322959346019447 0.80391 -9.1732959766049e-05 0.9305 0.0174609469262244 0.83944 0.0407418551541893 0.89571
10_1143493 T C -0.00951384062352048 0.81454 0.00167274920508686 0.78777 0.0313334039526733 0.302 0.077566969677241 0.26521
10_11436187 T C -0.0393495127026355 0.53215 -0.00474534703930861 0.24513 0.0159951089055498 0.71637 0.0147265088296069 0.98216
10_1143669 A C 0.0164614224707142 0.75098 0.00264189586096962 0.60496 0.0204990242754176 0.55289 0.0785502225508056 0.30545
10_1143973 G A 0.00608706301083084 0.91809 -0.00165978853292512 0.50428 -0.0114793125976427 0.78378 -0.0360877957188986 0.40299
10_1144037 G A 0.00498923991377429 0.93372 0.000862509997138701 0.99343 0.00357923722364138 0.90771 0.033707505399092 0.77886
10_1144102 T G 0.0680413315055468 0.20022 0.00850873633243976 0.058023 -0.0208477207668506 0.5901 0.0489382176201989 0.64526
10_1144166 C T -0.000234244546196939 0.98347 -0.000521588573645706 0.58521 0.0327813433790158 0.19503 0.0663797591826082 0.24329
10_1144229 T C 0.0678932088059356 0.19699 0.00718012709402869 0.10782 -0.0579423249535838 0.11734 -0.0344180423134441 0.43835
10_1144531 G A 0.0501086220919785 0.33694 0.00604007176804417 0.19553 -0.0339829054862269 0.36025 0.0395855058986692 0.73901
10_1144575 T C 0.0409849566579414 0.45968 0.00749495101398337 0.14767 -0.0126093011598373 0.76056 0.0642920992059848 0.5427
10_1145191 C A 0.0556377485000304 0.25172 0.0051747967082048 0.23552 -0.0452845156383171 0.1944 -0.0371631435080535 0.38155
10_1145257 T C 0.065807462520651 0.17684 0.00542169732771043 0.20784 -0.0396346487323547 0.26353 -0.0234914409611029 0.50433
10_1145294 T C 0.0099815522301302 0.83294 0.00162444814392476 0.78378 0.0157209252694319 0.60384 0.0408334152827836 0.62098
10_11460116 G A -0.0479975764172876 0.53184 -0.00341025223592809 0.49115 0.0492126622662689 0.36224 0.119724345538994 0.33002
10_11485084 G A -0.0998051454544361 0.42691 0.000190010719759829 0.95381 0.00689735617954042 0.93007 0.11856512916401 0.59848
10_11498451 C T 0.00570286176200276 0.92672 0.00120615119032124 0.93309 -0.0217608613024611 0.59728 -0.0907910621840865 0.16373
10_11498549 G A 0.0458568654525645 0.39017 -0.00135963299328302 0.56996 -0.0890012346154139 0.019546 -0.13750456817482 0.022541
10_11498678 G A -0.0187051311120071 0.71802 0.00161086875769668 0.84192 -0.0125810434772648 0.75145 -0.0101542843702327 0.67861
10_11498782 C T 0.0429320283447105 0.74409 0.00374246539676072 0.76011 0.110892818442117 0.23421 0.208014889003531 0.23363
10_11498839 G A -0.0130961200799518 0.92364 -0.00306817526106015 0.7771 -0.0153250136099761 0.88626 0.00501489021386866 0.95985
10_11529825 C T -0.0163085325328522 0.61336 -0.000463312511010778 0.61682 -0.0110568021477567 0.66589 -0.0188510930166831 0.41548
10_11529828 A G 0.0225603686865311 0.60443 0.00369547202428976 0.41777 -0.0169185790088393 0.60471 -0.00371924750326742 0.73188
10_1153342 G C 0.0265488138431894 0.72052 0.00323805409119685 0.65736 0.0127086972513299 0.79642 0.0193727213108242 0.97624
10_11541886 G A 0.000693867758821817 0.99672 -0.000188291274974332 0.73324 -0.000188405149438069 0.983 -0.0169778000639189 0.51357
10_11547248 G A -0.0372518690187704 0.71457 0.0145517947759507 0.14247 0.117321148230584 0.10609 0.164867512331661 0.34888
10_11548526 G T -0.0427060240079261 0.68264 0.0110812543777829 0.28999 0.11030842015362 0.13678 0.159317600633256 0.38115
10_11548620 A G -0.000933082281073451 0.98109 0.00236133056778339 0.72018 -0.0114234008864032 0.81165 0.0209053970070831 0.9525
10_11557161 T C -0.0439708651709684 0.73253 0.00340010635982611 0.83773 0.050059188879385 0.57689 -0.375433089034499 0.065276
10_11558964 C T -0.148265109219998 0.1548 0.0135971243239904 0.25105 -0.0717435210167799 0.3427 0.042886019049815 0.88935
10_11559036 C T -0.275319130073918 0.006179 0.0138309667536375 0.22542 -0.00202622550231797 0.9866 0.0757940533240942 0.75061
10_11578141 C T -0.0314921535401882 0.73228 0.0125061292786973 0.28327 0.00761992264656193 0.89942 0.230868094723779 0.23811
10_1161322 T G 0.0262536207134183 0.68535 0.00136666444837202 0.90106 0.00388116810726442 0.91725 0.0375011798717228 0.77264
10_1161476 C G 0.0427433996962348 0.35149 0.00122616525499532 0.91082 -0.0314871388298496 0.3487 -0.0334958483103787 0.39387
10_1161522 G A 0.0338022772187751 0.45168 0.000882997666291629 0.98875 -0.0334881688389379 0.2994 -0.0406851233775778 0.33833
10_11615368 G A 0.0948636296581418 0.26096 0.00850426836977333 0.22004 -0.08185770889581 0.1782 -0.223451578501982 0.027581
10_1161548 G A -0.0183341459294212 0.87206 0.0082655544793613 0.45546 0.0600066380399251 0.4623 0.11209396215495 0.58493
10_11615647 G A -0.0118313131234041 0.87949 -0.00658553274846531 0.23117 -0.0301049839652971 0.62071 -0.0441297210677511 0.56694
10_11623052 T C -0.119836579589461 0.24864 -0.0108649626741556 0.16426 -0.0138906281942102 0.86019 -0.0199563976275591 0.7984
10_11623058 G A -0.085993323980679 0.28123 0.00819043967897725 0.20156 0.080350842027367 0.16196 -0.202758481854542 0.029977
10_11624188 C A -0.0110836038303889 0.89063 0.00503636102282886 0.53839 0.111102115070379 0.064207 -0.228449993302671 0.036614
10_11624286 G C 0.121023433621334 0.13029 0.0122838342093352 0.080304 -0.0326504800348394 0.56908 -0.134326957976113 0.18936
10_11624396 T C 0.037502329621478 0.62738 0.00431041622951071 0.59271 -0.021420060511718 0.70355 -0.0161813336172721 0.76648
10_11624400 C T -0.003288118833579 0.96691 0.0198898625365643 0.062887 0.0606311707066369 0.34502 0.0213080878227592 0.97865
10_11625701 C T 0.0813440226212697 0.48227 -0.0121413889377496 0.28993 0.0901064831576583 0.25936 0.541675542670432 0.012084
10_11625727 T C 0.0041922854770986 0.96493 0.0030737163548169 0.74412 0.0934743649160648 0.1188 -0.236183980513166 0.032163
10_11625732 C T -0.0729660536321654 0.33689 0.00764598449634773 0.27537 0.0193629152406861 0.71801 -0.187376133080286 0.057789
10_11634062 T C -0.048788641722772 0.63862 0.0123656088629372 0.28633 -0.0403588714394655 0.5999 0.0765091602984944 0.73474
10_11634084 C G 0.0108756179634046 0.92135 0.0290840014011881 0.0053166 -0.0272399176852744 0.72795 -0.0371918305709393 0.75113
10_11650058 A G -0.0138408444244802 0.80456 0.00184156095291651 0.82833 0.0216244573412587 0.58365 0.00414251352488947 0.8765
10_11665243 C A 0.0323529194083633 0.47916 0.00515881801316552 0.19115 0.0115059065541356 0.70701 0.0194714817443303 0.96054
10_11670055 C T -0.0590731525889035 0.52261 -0.00828686339387931 0.24653 -0.0360860291304229 0.60353 -0.0240834306478111 0.75733
10_11674143 A G -0.0696172653161707 0.58983 0.00458039063786005 0.75737 0.00335882706006624 0.96467 -0.0160782636187677 0.87233
10_11675005 T C 0.0863401958277756 0.37493 -0.00126072940005401 0.81941 -0.0762483496413911 0.27145 0.217028907273567 0.19309
10_1167847 G C 0.0473992877092092 0.53073 0.00584975151340864 0.37581 0.0132261108772545 0.79419 0.00646267897535091 0.91581
10_1167879 C T 0.0466799516838561 0.61761 0.00728692106224675 0.37718 -0.0205980693889285 0.76158 -0.108914409169448 0.31086
10_11680341 G A -0.111148590433762 0.17206 0.0122314683360836 0.13174 0.0048969482965329 0.92168 -0.0023315546315774 0.88102
10_11680404 T C -0.029720674264179 0.45042 -0.00407545393216342 0.07382 -0.00730301641395805 0.8229 -0.0560896122906211 0.11506
10_1168049 A G 0.0768998721932117 0.57521 0.0135038919314718 0.34895 -0.0188613197826925 0.85495 -0.147829666878866 0.46563
10_1168714 G A 0.00156407321354554 0.98419 -0.00188194863512786 0.45478 -0.0154168971278514 0.69605 -0.0466020376671321 0.30066
10_1169459 C T -0.0627383995571759 0.51615 -0.000449769606909511 0.87707 0.013565777753776 0.8392 -0.0311776601493239 0.73602
10_11696474 A G -0.0276680643626342 0.56848 -0.00407406660390935 0.27266 -0.0155714678701253 0.67825 -0.0402045053621475 0.45696
10_11699724 G A -0.0643880784687752 0.29402 -0.00367591659846263 0.32885 -0.0227993155439556 0.62059 -0.0487048935449262 0.3987
10_1170071 G A 0.0112862566522175 0.80243 -0.00213692487764265 0.35357 -0.0346154648965735 0.28019 -0.043692290545176 0.26566
10_1170119 G A -0.0401806219681422 0.6157 -0.00299159743287509 0.49467 -0.00307722858068413 0.96811 -0.0282419615111207 0.64643
10_1170329 A G -0.0141987274677965 0.8866 0.00366243325753847 0.75041 -0.0370020119148322 0.62883 -0.059210857103719 0.6122
10_11707838 G A -0.0218213039006192 0.79856 -0.0012053827109647 0.76893 -0.0633178298537295 0.32466 -0.120199264760785 0.24817
10_11708679 C T -0.0721704682187428 0.48265 0.00572340313378544 0.60373 0.0661011334735742 0.35508 0.282397461499085 0.091974
10_11708696 T C -0.0230892690450701 0.82285 -0.00578654310366386 0.52632 0.0235901136192589 0.74439 0.32388861811115 0.085917
10_11708823 C A 0.0285797001704431 0.79655 -0.0043474914665216 0.53868 -0.0903455458609664 0.25493 -0.251832143576749 0.060866
10_11719548 G A -0.135453366283116 0.098147 0.0148234928424249 0.052589 0.0305652856220813 0.59085 -0.122907111681566 0.25168
10_1172302 G A 0.0634293910785246 0.41181 0.00815810834060855 0.2222 -0.0219961980545425 0.69281 0.0454598188238392 0.78063
10_1172327 C T 0.0527122925226952 0.38439 0.00265014479441298 0.69132 -0.00902785560136041 0.84446 0.0422700977314973 0.74639
10_1172744 G A 0.209584078965484 0.016853 0.0202790615066004 0.012781 -0.0491012239454835 0.43193 0.0814395731947543 0.62353
10_1172837 C T 0.20269911536708 0.018491 0.0178660581755014 0.023081 -0.0513453001371726 0.4075 0.106635543156917 0.47487
10_1173120 C T -0.106856429961957 0.20045 -0.00792472838416888 0.22037 0.00265175021077896 0.95418 -0.0554530827594941 0.55039
10_1173128 T C 0.0415692479490192 0.53499 0.000403635713956219 0.9232 -0.0267951324611666 0.59338 -0.0318467991848192 0.51784
10_1173244 T C -0.448851617598514 9.6455e-06 0.0141177506268504 0.15684 -0.110122435010168 0.12645 -0.0616782384559718 0.61538
10_1173493 T C -0.0657559567686993 0.38572 -0.00464565340764551 0.32217 -0.0171560765412812 0.7644 -0.0272397350108749 0.64049
10_1175066 T C -0.440092509916455 2.0401e-06 0.00832356388617526 0.40543 -0.0612187710968511 0.3634 -0.0782853327888918 0.53478
10_1175190 C T 0.00415894712147435 0.97184 0.00286701146198585 0.81535 -0.0599025650570149 0.41998 0.0154286180325102 0.99377
10_1175419 T C 0.151945871091474 0.068293 0.015349863526051 0.047955 -0.0155807560293413 0.80408 0.0880497021341299 0.5637
10_1175496 G C -0.430471086029755 0.00021368 0.00603109356813719 0.6668 -0.0529300975272799 0.53768 -0.202766057374984 0.29489
10_1175711 T C -0.0872384818890014 0.29009 -0.00689543308061835 0.17906 -0.0131457801693837 0.83238 0.0207537942392616 0.96601
10_1177618 T A -0.00600154641486954 0.85855 -0.000543983711914298 0.57241 0.00676760790932656 0.77799 0.0167529623433244 0.99708
10_1177669 A C -0.290245493108421 0.0046145 0.0115807165355373 0.35242 -0.066930317518544 0.357 -0.223053821906714 0.22308
10_1177738 T C -0.252609019720138 0.067685 -0.0168343684365868 0.17183 0.051288893935397 0.60512 0.215459456576177 0.36073
10_11827572 C T 0.00520045529495524 0.91983 0.0019055384097672 0.78704 0.000398785609312094 0.97089 0.0310876928286915 0.82893
10_11827650 G A 0.0135555047771994 0.79368 0.00184401441174436 0.80274 -0.00576936317097406 0.88746 0.0183285847444909 0.97975
10_11838324 C T 0.0197082403427603 0.87225 0.0169194511844972 0.14568 0.168921605997984 0.051506 0.322783388220011 0.09862
10_1191948 C T -0.163961485654261 0.25354 -0.00930116514959279 0.39586 0.025099646884849 0.79877 0.0366891863713731 0.92156
10_11926224 C T -0.0120028873896167 0.87655 -0.00454568747868085 0.51907 0.00464074605327524 0.92416 0.0168727976224153 0.99849
10_11926272 G A -0.0949879330289065 0.2358 0.000410656667741591 0.95796 0.0560918717212071 0.31675 0.142253999650033 0.35587
10_11926311 C T -0.0670081019129888 0.26921 -0.0059255741346279 0.11625 0.00254235857763949 0.93894 0.0357048301818705 0.79192
10_11926373 C T -0.0746491181141549 0.37919 -0.00659279994364729 0.47247 -0.0231193437407416 0.71713 0.00860190796274627 0.9635
10_11926406 C T 0.0026579631835388 0.97886 -0.011660823101632 0.13307 0.0219660124130986 0.69057 0.0309473546705741 0.91904
10_11936574 A G 0.00212313372906722 0.9846 0.00319259559539502 0.69168 -0.0129508665253862 0.83562 -0.0269472516758513 0.66349
10_11936658 C T 0.13427959233095 0.10906 -0.0161432141933751 0.025181 -0.0356143995069896 0.56723 0.104257139919622 0.49533
10_11936764 T C -0.00284360035303112 0.94489 -0.00340887470058537 0.26057 -0.00337206477652905 0.94221 -0.0383820963655534 0.39191
10_11937553 T C 0.0169922151235869 0.75138 0.00166800383901108 0.85453 -0.0165745598726153 0.6739 -0.000762519435340901 0.82194
10_11938546 C T -0.0783110945786994 0.22724 -0.0120270356557418 0.049586 0.0291643571523725 0.52081 0.0552882070918896 0.73241
10_11952045 A G 0.244570364777432 0.014144 -0.0195110549228188 0.060912 -0.0658153595892073 0.35873 0.0343926419460312 0.9219
10_11961463 G C 0.206526633509804 0.015675 -0.0155746841767339 0.053811 -0.0197038784579714 0.75773 0.0785772153040695 0.66937
10_11961554 C G 0.167123704050708 0.062342 -0.0168519536561734 0.04836 -0.0243946142985581 0.7095 -0.00248149619244851 0.90013
10_1198663 C T -0.00392912925761871 0.92677 -0.00135414514169458 0.53186 0.0175764660116338 0.59404 0.104504890944033 0.1497
10_1198667 G C 0.038731148375062 0.70355 0.00665451760467362 0.42482 -0.013021352845019 0.86444 -0.0164866340328188 0.79211
10_1198687 G T -0.0223911857970457 0.59708 -0.00281320258102406 0.25304 0.013788785344154 0.63386 0.074392510573457 0.29471
10_1198735 A G -0.0114504234131179 0.78836 -0.000520039638769373 0.66183 0.00903248921225531 0.75886 0.0357877902335786 0.72369
10_11989622 G C 0.0636643626655722 0.40799 0.00558249313850905 0.51014 -0.0206362329317173 0.72065 -0.0528072272781416 0.56208
10_11993780 C T 0.0221704620235738 0.77654 -0.00431537621903824 0.445 -0.0599168739103359 0.28357 -0.0849589047697902 0.38897
10_11993843 C T -0.0205402479228621 0.58949 -0.00157964541231034 0.38054 0.000200471916530438 0.97095 -0.00824025250798785 0.59002
10_11993975 G A 0.112828959892445 0.27968 0.0227993754525199 0.060652 -0.154330075701645 0.039238 -0.0373994335836131 0.78558
10_11994096 G A 0.2155223710939 0.023746 0.0134461890487596 0.20493 -0.173877894984367 0.010872 -0.109781542346854 0.43854
10_11994758 G A -0.130301213690493 0.066283 -0.0166725968941128 0.0088955 0.0070237019881979 0.87741 -0.0447216721528735 0.58906
10_11994794 G A -0.0327766583469333 0.3788 -0.00161726749753716 0.38707 -0.0101966617284711 0.73216 -0.0328829696233388 0.29711
10_11994871 G A -0.0223327306565709 0.83987 -0.0147846545610734 0.19345 -0.163064648983489 0.048262 -0.141690244536578 0.43463
10_11995348 C T -0.0551356713894169 0.37876 -0.00414425039687819 0.41571 -0.0297469446344039 0.52442 -0.125975108906308 0.18028
10_11995546 C T -0.00451613583881206 0.95147 -0.00508522480907206 0.38554 -0.012173817471758 0.84959 0.0301916848181571 0.90882
10_12001449 C T 0.0484192094012328 0.69466 -0.00847843476530414 0.46725 0.105333401782822 0.22955 0.0229279006815572 0.97655
10_12010831 A G -0.0707899010573185 0.31588 -0.000741221355830989 0.81015 -0.0267755723451919 0.6152 0.000916903075069229 0.88807
10_12010838 T G -0.00658577675603412 0.93557 -0.000367904734766793 0.89181 -0.0609816536290183 0.33006 -0.0895669523087682 0.46924
10_12018836 C T -0.0248500577491619 0.73801 4.87000683344233e-05 0.91883 0.0168153267696377 0.74802 0.0268299352196684 0.93659
10_12019328 C T 0.014303389387065 0.74025 0.000391339685034521 0.88414 0.018485035849703 0.50778 0.0363056865300094 0.70042
10_12019631 C G 0.0427726413211563 0.71812 0.000529673734527939 0.98033 -0.113590365794513 0.16903 -0.187815807724861 0.32457
10_12019757 C T -0.0320447480364936 0.71897 0.00349971175077704 0.67352 0.0568805075953869 0.37391 0.128729438242158 0.30043
10_12019784 T C -0.0653637839585539 0.41042 0.00154027936984803 0.92182 -0.0331976609546972 0.57304 -0.03873855262701 0.65159
10_12019871 C A 0.012106882566322 0.79942 0.00297461437532879 0.54969 0.00807476712932672 0.77863 0.00208701552763648 0.8066
10_12020042 G C 0.0161989537236961 0.80211 0.00264601468045256 0.68002 0.00942236878600869 0.81296 -0.0167957447881923 0.65266
10_12044531 G T 0.0115816373400353 0.79523 -4.40368361215199e-05 0.76617 0.00889857778541778 0.74735 0.00317742674064348 0.7907
10_12045752 A G 0.0209529683000153 0.86132 -0.0100927689910766 0.40037 -0.13804277704014 0.10242 -0.338390205272914 0.10905
10_12052617 C T 0.0318608020681303 0.53368 0.00254950544755655 0.66574 0.0238854155070314 0.48256 0.104083906949661 0.18682
10_12052774 C G -0.104116188942935 0.26782 0.00355185045497129 0.79171 0.00391659544595372 0.94372 -0.0989929809009303 0.50856
10_12055858 C T -0.208184583613628 0.030764 -0.00334271059906264 0.67105 0.0196640185117517 0.7738 -0.02682746003939 0.79857
10_12055894 C T 0.211548891831897 0.0041022 -0.00576298599688527 0.40877 -0.0172778768088189 0.74998 -0.178521332640847 0.1544
10_12056003 G A 0.221319435955004 0.0015149 -0.0094955656902835 0.17229 0.00145805313824401 0.9631 -0.143165738117414 0.21981
10_12056120 A C 0.136353730243416 0.077111 -0.00612161793054189 0.39153 -0.0145968227802959 0.80062 -0.0665346979010194 0.55543
10_12056174 T G 0.1841279527859 0.013334 -0.00787447967453809 0.26533 -0.0147316618762526 0.79203 -0.0743450837574761 0.49964
10_12056175 A G -0.0657136366286943 0.17717 -0.00215431377677873 0.44711 0.0174657064321535 0.60863 0.0497841387896221 0.61379
10_12062878 A G 0.259802347154346 0.0328 0.0118962819402969 0.3557 -0.0693386597461481 0.43578 0.0253770319426914 0.96549
10_12062882 G A 0.201054423611733 0.021642 0.0121025922622895 0.16226 -0.0564346505332478 0.37342 -0.0744806575490659 0.50953
10_12071547 C T -0.0159149885502221 0.72399 -0.00166130462008148 0.46003 0.0165715378859338 0.60635 0.0481308003894565 0.5838
10_12071891 G A -0.0553488381080054 0.61157 0.012169252603117 0.32546 0.0629093167793427 0.41651 -0.0565822004505698 0.70891
10_12071892 A G -0.0254264293359248 0.6808 -0.00418841382676892 0.3146 0.0205353671903418 0.63379 0.084412425017738 0.42671
10_12071923 A G -0.0676622699199962 0.5165 0.0157120021544076 0.13526 0.0666975060928387 0.36551 0.156738368471187 0.41559
10_12071947 G A -0.0217344054807693 0.63333 -0.00149404217995121 0.50263 0.023783595786973 0.46433 0.0643641122403775 0.42582
10_12082133 T G 0.0924517345089992 0.26345 -0.0076351067626992 0.31233 0.0380786821003952 0.50511 -0.0988679657493094 0.41568
10_12082517 G A -0.00271383362139624 0.97563 0.0125781071105801 0.27236 0.0690487985500766 0.35518 -0.130126210741412 0.41559
10_12083319 G A 0.045483101408223 0.20583 0.00493562988553559 0.13592 -0.00803641106833057 0.77458 -0.0079031605103416 0.60056
10_12083462 C T -0.138345846235598 0.11543 -0.00750006719937326 0.36001 -0.0615331564892092 0.32867 -0.0773724305010058 0.54064
10_12083538 A G 0.0340114424790325 0.74663 0.0161457769101703 0.11482 0.0185416160749218 0.79814 0.00110926612321354 0.92406
10_12093889 G T 0.0951623845335379 0.27817 0.00819144180213715 0.37114 -0.0119387334969791 0.8564 -0.0958467224548026 0.41871
10_12093905 C A 0.0681421515067288 0.44652 0.0102859509068328 0.23841 0.00827252723239589 0.88613 -0.0254373072977429 0.76117
10_12113137 C T 0.0810108015308419 0.33918 0.00737941733654653 0.44238 0.0334882549480917 0.57841 0.0514507934425157 0.80912
10_12116065 G A -0.0178953686420388 0.71684 0.00083908489473138 0.99895 -0.00248696276082253 0.9637 0.126738076490253 0.14553
10_12120927 G A 0.0469537710454928 0.19395 0.00445190966357013 0.18419 -0.0133222325007831 0.6218 -0.025523482127451 0.36109
10_12122539 C A 0.0324765626371354 0.6802 0.00845359445658846 0.26074 -0.00255173426186027 0.97527 -0.078680991182759 0.41272
10_12129236 C T -0.0730570611426755 0.39021 0.00788160783727058 0.41298 -0.0358022314056371 0.57408 0.00656669128793001 0.94509
10_12129657 G A -0.039738567011883 0.69807 -0.00784085646617141 0.3154 0.0424053125240272 0.55182 0.148952529904014 0.36887
10_12163878 C T -0.0980527510978296 0.32572 0.0033148117238671 0.78971 0.106810575787219 0.14138 0.273800165163473 0.10191
10_12164004 C T -0.127272465134293 0.15441 -0.0170852615203915 0.053322 -0.0111394343853776 0.87224 0.0297415464551689 0.93355
10_12164143 A G -0.212277225309007 0.034467 0.0215059626054058 0.057471 0.0316836557593528 0.6522 0.151639111966024 0.46204
10_12164183 A G -0.0822851240657004 0.3717 -0.0083427335542318 0.32436 -0.0244849133458974 0.721 0.0272034970669862 0.94646
10_12187410 T C -0.121223172070595 0.18251 -0.000769534681899736 0.85046 0.061690528134551 0.32879 0.34953857357936 0.021007
10_12203737 C T 0.0273763289085531 0.66311 0.00234520678100787 0.69656 -0.0160984399622173 0.72894 -0.039301834560751 0.396
10_12203758 A C -0.0988830145185608 0.2266 0.00400404631217001 0.72063 0.0400044828041648 0.46979 0.203204448897073 0.2188
10_12204149 G A -0.020334096672175 0.77143 0.00320605011219167 0.67846 -0.0118887911248308 0.8296 -0.0488899726480883 0.50937
10_12204261 C T 0.0231185298674144 0.60153 0.00117856085494727 0.92176 -0.0234775722276905 0.45611 -0.0476419443985713 0.28165
10_12204343 A G 0.013975314870621 0.8069 0.00369217729279425 0.53818 0.00498300172741803 0.88224 0.0212911577899159 0.95343
10_12204624 T A -0.164333474587611 0.12519 -0.0123388758458447 0.22871 -0.017298619085885 0.82609 -0.107718418436578 0.50905
10_12204652 G A 0.0379710246946581 0.59023 0.0011494487041949 0.95565 -0.0492815805858351 0.32329 -0.102580335669531 0.21877
10_12206270 G A -0.000814807914272584 0.98346 0.00381992973221275 0.59801 -0.0275440179628275 0.56448 -0.028785933775214 0.6434
10_12207941 A C -0.0262606171935766 0.59636 -0.00040948448160448 0.7636 -0.0276890260125427 0.45043 -0.0243433320243148 0.55916
10_12210919 G A 0.0451474281234739 0.51469 0.00750156485297845 0.25157 -0.00871351065150455 0.86793 -0.0126466677884785 0.76811
10_12210976 A G -0.1713237011541 0.17459 0.0146262141921459 0.25653 -0.00401499366807416 0.97217 0.0457513690655272 0.88779
10_12210987 A T -0.0177949237053886 0.73724 0.0014591179476996 0.88945 -0.00679594106218852 0.87656 0.0429234265508398 0.72786
10_12227952 G T 0.00160083946280118 0.97809 -0.00174086470944738 0.39139 -0.0262091959325606 0.36523 -0.0300356374517376 0.35084
10_12228136 C A -0.105609497936684 0.25895 -0.0137020854575462 0.10771 0.112265974376082 0.088397 0.294247629760533 0.06948
10_12228152 G A 0.0041310408849781 0.94712 0.00329502328845378 0.59295 0.0152231806956918 0.67646 0.043403719502203 0.73617
10_12228182 C A 0.0165114828746802 0.72177 0.0020129813494591 0.74191 -0.0190717390626244 0.55991 -0.0418390551611418 0.33548
10_12228689 G A -0.139375884108389 0.046669 -0.0163979255509878 0.0088123 0.0630404764961323 0.20063 0.261406231293482 0.032363
10_12228725 T C 0.0248827763873646 0.6027 0.00194129784652536 0.74861 0.0103010633689364 0.73692 -0.0261897069563887 0.46862
10_12242156 A G -0.187305350595335 0.18269 -0.0122234349938524 0.16685 0.10178567328161 0.31514 0.348468878909674 0.038135
10_12270944 G C -0.00691407663480988 0.82003 -0.000590242213249675 0.58197 -0.00667466250722361 0.80512 -0.0188438799529731 0.40497
10_12271909 C T -0.052710370423451 0.57119 -0.00157511790369059 0.76431 -0.0562366627324998 0.40582 -0.114193261872373 0.32904
10_12273086 G C -0.119775475247444 0.15083 -0.00885504975874496 0.18433 0.0904949341052248 0.12117 0.285065194242274 0.030791
10_12273654 G A 0.00757036172566145 0.87704 0.00115571531516549 0.92054 -0.00342463658460754 0.93549 -0.080590299122069 0.073768
10_12276332 G A 0.00314604202146874 0.94924 -0.000166543198686298 0.73553 -0.00121216287229416 0.98953 -0.00660587707979965 0.6413
10_12276380 C T 0.0141062794020886 0.82562 0.00315660413532183 0.63556 0.0240740737803554 0.57534 0.0814158753580872 0.43891
10_12276953 C A -0.0994528757163814 0.1804 -0.0131801415110396 0.040774 0.102284891004051 0.05019 0.282296323026304 0.026242
10_12277049 T C -0.0980683431514077 0.29051 0.00743967318742966 0.46012 0.137053590730252 0.037232 0.406383640204582 0.0089529
10_12317154 A G 0.090750853127208 0.403 0.0017176431287594 0.92739 -0.0572747547651178 0.45172 -0.12912172463396 0.3849
10_12319772 C T 0.0504652086386485 0.57001 0.00266145371274561 0.80242 -0.0615659901704421 0.34922 0.0535783923518395 0.76819
10_12319800 G C 0.0104653167751018 0.91125 0.000988838642666226 0.98288 -0.0595555365065612 0.34595 -0.0476474803924014 0.60068
10_12319804 G C 0.0464997078155111 0.50576 0.00208170293297814 0.8196 -0.0103014260016001 0.84815 -0.0156568958950361 0.73422
10_12324038 C T -0.0645634875591163 0.39573 -0.00135752214603664 0.72559 0.0789661420332701 0.15182 0.211376753312351 0.063459
10_12326902 C T 0.0444749623767674 0.65038 0.00576875960831216 0.58238 -0.0605574559338885 0.3897 0.144666522132876 0.41029
10_12331837 C G 0.0980920525817398 0.49443 -0.0031276024401932 0.76366 0.0678004325160241 0.49445 0.163693230301397 0.51166
10_12388825 G A -0.0430839861369728 0.43789 -0.00234171935427624 0.47757 0.00246050522759308 0.93474 0.0212977456584681 0.95039
10_12406726 G A 0.0568988895293137 0.35613 0.00527646437537377 0.36944 0.0012732884074748 0.96199 -0.0138165678421226 0.72187
10_12422567 T C -0.0455082638802776 0.58488 -0.00313617157959694 0.57826 0.00539526803734781 0.9182 0.0379510155448984 0.86138
10_12466792 T G 0.322327188021661 0.0036996 -0.00424845752757978 0.61015 0.0184537597745539 0.80825 -0.050700379847235 0.69654
10_12467334 C T -0.140354745979964 0.24176 -0.00390950480105862 0.67823 -0.0389462752062307 0.66264 0.0956113015899876 0.675
10_12489170 A G 0.362885844786538 0.00080269 0.00368600539596524 0.77679 -0.0220448430296491 0.78476 0.0930504046661752 0.65744
10_12496328 C T 0.270196790318428 0.0070332 0.0211240369228797 0.03462 -0.0171875112558447 0.8228 -0.0266236840507465 0.79026
10_12500501 A G 0.340327730966872 0.0041608 0.0243356903882887 0.053037 -0.0937795318740142 0.27035 -0.152684389977843 0.41384
10_12500657 C T 0.255460663777804 0.00208 0.0145569601873276 0.095072 -0.0872949849221514 0.14988 -0.038044448457974 0.69373
10_12500777 G C 0.327380608407529 7.3988e-05 0.0205765572888622 0.017793 -0.0588978016802391 0.33509 -0.0580971139153845 0.60829
10_12524291 G A -0.111317701930884 0.33762 -0.00994507693399623 0.24503 0.0222675380883601 0.77477 0.153076438392278 0.38357
10_12524862 C T -0.0321620971528138 0.69548 0.00326458110782535 0.72378 0.00191869483439892 0.96386 0.0186351623792132 0.98619
10_12525173 G A 0.00624603252620957 0.94044 0.00272186027495175 0.76302 -0.0461950998920033 0.41776 -0.142943122716271 0.14083
10_12525740 A G 0.246001926322145 0.063017 -0.00190869065876796 0.83243 -0.0462455600386764 0.62629 -0.203261898863099 0.32332
10_12525753 G A -0.0347132442178575 0.51101 -0.000658570834912768 0.69816 -0.00360060822845333 0.94244 -0.0123334392981781 0.66342
10_12543409 C T -0.0614683623454933 0.44827 -0.00447025647240695 0.4248 -0.0394149381288636 0.50788 -0.0727222444556556 0.43553
10_12547125 G A 0.176212290094124 0.049382 0.00625290888389068 0.51484 -0.0703065256839962 0.27298 -0.116816388400082 0.34725
10_12549244 C T -0.0929734635541583 0.24064 -0.00200438558384473 0.65728 0.00721365034277117 0.88717 0.0393574300474114 0.8358
10_12556518 A T -0.155422248841593 0.26145 0.00431186686241825 0.79393 -0.0192298828611979 0.85053 -0.0213475583279082 0.8655
10_12565384 G A -0.107771588671718 0.32098 0.00425429211279054 0.71702 0.0785396120687508 0.30965 0.201385665993224 0.24521
10_12577576 A G 0.00931317480260529 0.81992 0.00131598371156809 0.86339 0.000252178826033997 0.9688 0.00832020704003669 0.86256
10_12577780 C T -0.0238861897287066 0.65091 -0.000643902191089341 0.72824 -0.00395060269498287 0.93495 0.00599648949065116 0.88322
10_12615002 T G 0.0676042955444764 0.56699 -0.00126940629615263 0.8291 -0.0614187167023451 0.46367 -0.120736653989694 0.4116
10_12618049 A C 0.138081361112958 0.26745 0.00844815981486246 0.4899 0.0583784415074079 0.49837 0.15038677849443 0.47031
10_1263343 C T 0.118534268965095 0.13996 0.00778977026258862 0.27027 -0.0801796168996848 0.16246 -0.199321985884554 0.045717
10_12743208 C T -0.0413573156098553 0.56673 -0.00366262343751319 0.4532 -0.0591975385529928 0.2659 -0.10089786916836 0.24019
10_12743304 G C -0.00757487765069277 0.92241 -0.00459224292940696 0.41729 -0.0634513204332082 0.29497 -0.0889691777611043 0.3515
10_12743458 T A 0.107193465722095 0.43 -0.0137087297848061 0.25033 -0.0324591395585502 0.7434 -0.0214222364166777 0.85576
10_12772856 G A 0.0142032253975931 0.91713 0.0145820694787819 0.28714 0.0508492087104377 0.58342 0.216847224300266 0.35265
10_12773006 T C 0.0899053020489134 0.2617 0.00145567520231104 0.91848 0.000144898758858829 0.98657 0.0255221558373534 0.9308
10_12773017 C A -0.00474406653117617 0.94764 0.00171040211867737 0.89522 0.0113933958499139 0.83407 0.107113714155892 0.41517
10_12787220 C T -0.019246101912955 0.8656 -0.00542772235350583 0.5871 0.00658381939821486 0.93165 -0.147788663649604 0.40836
10_12788933 G C -0.0517421234221364 0.52473 0.00860415679990446 0.27495 0.051445900858866 0.3663 0.0670222045002131 0.66707
10_12790501 G A -0.110307463132737 0.15413 0.0120608794211644 0.11908 0.0544487351668512 0.3068 0.0905750542684178 0.54372
10_12791502 G A -0.0265651793952496 0.78482 0.0260742122385166 0.037222 0.0387933037915208 0.57408 -0.0734916879802366 0.65946
10_12793214 A G 0.0235959548963509 0.82447 -0.00578704083852403 0.5258 -0.000407921859984532 0.99545 0.018154497224177 0.99297
10_12798528 C T -0.0932391652061693 0.28435 0.0113328656391902 0.14664 0.0884155091914934 0.14624 0.0527895628778286 0.77254
10_12806024 C T -0.0528719806823116 0.60532 -0.00534814628592473 0.55711 0.0382275180552363 0.60067 0.14361883342949 0.47634
10_12806049 G A -0.131948347092283 0.22556 -0.0073108162762267 0.38413 -0.00295786508415006 0.97799 -0.0728604392486405 0.57227
10_12807229 A G 0.00291540456812322 0.97682 0.00764760837453698 0.31953 0.058942846065123 0.2998 0.099621056324632 0.48534
10_12821657 C T -0.00612896151215625 0.94788 -0.00400208680923339 0.63591 0.047662014366607 0.49382 0.169782234280739 0.38543
10_12848281 G A -0.0889306261480204 0.49282 0.0326924489239094 0.010954 0.0224053706118358 0.80379 0.154876672236444 0.51713
10_12848347 G C -0.0618424014447774 0.48405 0.0124094761747898 0.10984 0.0686428813919246 0.26579 0.0959440413154335 0.5164
10_12860243 C T -0.0154020857657875 0.84723 -7.55247894781557e-05 0.88922 0.0377261551400556 0.51474 0.120894943397819 0.32943
10_12977295 A G -0.05614699990819 0.6889 -0.0159706926876076 0.20492 0.080287900556315 0.42309 0.108574138499633 0.68787
10_1299239 G C -0.201771462856296 0.12354 0.0252894450592664 0.049119 0.0875827175008599 0.35753 -0.384944422464704 0.051179
10_13020996 T C -0.0107204507793316 0.9358 0.00278911049759471 0.88222 -0.0996593308299883 0.33388 0.00644672216940403 0.96366
10_13025653 C T 0.00236291670318876 0.97343 0.00274307830974055 0.62439 -0.000620008833708652 0.99602 0.0370162259041738 0.75481
10_13025667 T C -0.0194483770355404 0.82165 0.00464935033413271 0.58379 0.0488961996641659 0.42788 0.14340659965188 0.27993
10_13086779 G A 0.0528582051091445 0.18645 0.00525615456961437 0.11493 0.00606218459071923 0.80925 0.0116041562391959 0.91614
10_13201831 T G -0.185065171344419 0.099524 0.00867562340311187 0.44647 -0.0299149122783474 0.70874 -0.152127795820683 0.34073
10_13201885 G A -0.225637516970211 0.041649 0.0174339482009695 0.10449 -0.0108643751982999 0.89644 -0.0846275466445254 0.56404
10_13222908 G A 0.0801388984944906 0.32295 0.0107849281173718 0.10053 -0.0242697586975405 0.68645 -0.0794702143574404 0.3416
10_13224899 C T 0.0345705993415811 0.6329 0.00201650037782241 0.78535 -0.0184409581444352 0.73154 -0.034544069164186 0.49342
10_13229214 C T -0.0493692643197863 0.14214 -0.00388393496269259 0.064453 -0.0133958829695363 0.60881 -0.031840151118585 0.275
10_13233325 A G -0.00817473462529176 0.91663 -0.00285719491966571 0.57734 0.00993020319152714 0.85296 0.021762041334119 0.96313
10_13235288 A G -0.0566595566331692 0.37065 -0.000725009253577726 0.74104 0.0201814420776013 0.63687 0.0402752533875575 0.76836
10_13235317 T C 0.0904852202057227 0.1762 0.00531590247779552 0.42398 -0.016421524622854 0.74217 0.0495115180752511 0.72542
10_13235379 T C 0.113244573058199 0.33657 -0.000928613288579301 0.87207 0.021105039433478 0.79978 -0.134733315098563 0.40981
10_13235492 T A -0.00955659048285236 0.90681 0.00473762559562407 0.63109 -0.0285126523911341 0.64858 -0.00482583403381058 0.87558
10_13235615 C T -0.124556874621103 0.24583 0.00655855695251605 0.58866 -0.0318343907692763 0.68 -0.109644882044032 0.49495
10_13235661 C A 0.0172663291698071 0.63919 0.00101540671365931 0.94334 -0.0203589513638555 0.4334 -0.0106585111247554 0.54312
10_13235841 G C 0.0157527997387674 0.67586 0.0016477424227035 0.76399 -0.0263027479795936 0.31891 -0.0172829659891813 0.47027
10_13235964 G A -0.0910151305412884 0.38426 0.010629208361829 0.3344 -0.0590817672020801 0.43682 -0.060486129211207 0.6566
10_13239238 C T -0.0147935877878522 0.77556 0.0023652692157714 0.65724 -0.00147006823351303 0.98647 0.00318300648296157 0.8134
10_13242607 G A -0.0692977572136649 0.39748 -0.00669494923705691 0.35076 0.0416448905981391 0.46396 -0.251176433512057 0.045683
10_13242633 C T 0.0315765943659933 0.51643 0.00355120803031516 0.46209 -0.00420392527729842 0.92015 -0.0229351115970761 0.51484
10_13242851 C T -0.0543162991686495 0.37988 -0.00531197367624453 0.21509 0.035177553334654 0.41279 0.0637327677912059 0.57133
10_13243325 T G -0.0273945456445088 0.55752 0.00245497219348144 0.65632 -0.000308123478660365 0.98819 0.00701705534282168 0.87726
10_13252992 G A 0.0713137109015921 0.40156 -0.00342239512465581 0.61471 -0.0172802707846957 0.78083 -0.221696474011563 0.092411
10_13253099 G A -0.0315114129912702 0.4944 0.00208803766943324 0.72323 0.00043735897188073 0.97032 0.0152596803463702 0.98235
10_13276276 C T 0.0424861081657896 0.60336 0.00269891311190643 0.82024 0.0120574243504756 0.82565 -0.0156435153197357 0.81708
10_13276462 G A -0.0189095952133535 0.80398 -0.00141242815759647 0.75292 0.0321955900941387 0.5505 0.126307974907602 0.3601
10_13276550 C T -0.12023949430688 0.16707 -0.0108524570154197 0.20041 0.0235440675521479 0.69275 0.11589789123427 0.53747
10_13276556 G A -0.103713424616005 0.22282 -0.00571719659243179 0.42205 0.0576241184643207 0.327 -0.222327564780865 0.08026
10_13314660 G A -0.0388682902241165 0.39795 0.00245437878430367 0.67205 0.00839528540424136 0.78337 0.0443594387916312 0.67141
10_13314672 C T 0.141331182702846 0.066666 0.00478410736282522 0.6101 0.0804398138799273 0.13534 0.125714496440329 0.40582
10_13347230 T C 0.161228912409911 0.034673 0.0147939850040412 0.049023 0.088896204971017 0.094287 0.0192098966511995 0.98271
10_13350180 T C -0.104803715898861 0.21951 0.00867642362501631 0.3365 -0.106596469183378 0.084729 0.165341984151029 0.28273
10_13350263 G A -0.155350598421962 0.061587 0.0141817641163933 0.10564 -0.095473515636222 0.10725 0.0775293510228163 0.6603
10_13350323 T C -0.168262481852089 0.026308 0.0152083087446959 0.043212 -0.0815056277498273 0.13307 0.0123335482381702 0.97183
10_13353238 C T -0.00112114380754988 0.97269 0.00713788187036457 0.10772 0.0145590416602369 0.66034 0.0267244311344577 0.88098
10_13353311 G A -0.00938498658290315 0.78062 -0.000347160447151724 0.65814 -0.0133326376460867 0.62133 -0.0459021245222811 0.15965
10_13357488 T C 0.0344041176873119 0.65468 0.000213894196961583 0.92408 0.00808449270430133 0.8705 0.108936469907742 0.39548
10_13357932 T C -0.0884542776748954 0.16579 -0.00331567030862683 0.45299 -0.0180449399136913 0.70318 -0.0656469268580874 0.38148
10_13359585 G A -0.0583200946575005 0.41488 0.000232562259955532 0.90637 0.0190968368859064 0.69838 0.053183484863378 0.67423
10_13362532 T C 0.0869669796643387 0.18937 0.00558955114222099 0.39784 -0.0137949739193085 0.78258 0.0576545498924301 0.66345
10_13367149 A G 0.0617068031503343 0.60008 0.00707991208229627 0.5113 -0.0341785961738945 0.68015 0.0170904163458508 0.99755
10_13375101 A C 0.0181049942417719 0.84314 -0.00208290412064257 0.6257 -0.00323376013470584 0.96948 0.0449542456905949 0.7831
10_13378269 A G -0.0105757252184495 0.8344 -0.00168303266427798 0.47352 -0.0302329842986216 0.43211 -0.046854270708386 0.28956
10_13379352 G A -0.014144219048379 0.77302 0.00153933544332946 0.84511 0.0404325265492186 0.26623 0.112686998038977 0.11436
10_13398659 G T 0.0378232684171581 0.56701 0.00145197120163602 0.91381 -0.128439129564732 0.0064481 -0.124198648458223 0.14724
10_13404598 T G 0.0732874861808269 0.45112 0.00396954196941043 0.72128 -0.0087892648648383 0.90927 0.0546195019436966 0.7985
10_13404765 T C 0.0660369498444882 0.4771 0.00938928365814538 0.29471 -0.000153488082827313 0.99197 0.0341048524859643 0.89988
10_13404841 T A 0.0353266016724445 0.55296 0.00593882509741591 0.31135 -0.128683657669689 0.0023137 -0.0832862932032948 0.2515
10_13405783 A G 0.0361250248327042 0.61042 0.00761655647252285 0.27405 -0.123627098767427 0.014832 -0.107125768711173 0.24268
10_13406687 C T 0.0973658713027088 0.46734 0.0120011312793058 0.38534 0.00862278514846988 0.92034 0.117498246009431 0.64908
10_13408913 C T 0.0423474510224789 0.64232 0.00617882169808131 0.43381 -0.110862254172877 0.088292 -0.10085677239431 0.31332
10_13409026 A G 0.0717163351013715 0.41024 0.00572303070645261 0.45469 -0.0696523958300882 0.25773 -0.0504296728760884 0.54737
10_13414779 T C 0.050313111681064 0.50901 0.000709748503966148 0.98378 -0.122006996753482 0.029391 -0.0640412312247318 0.43253
10_13416358 A G 0.020076640491891 0.81278 -0.00488335983682004 0.37507 -0.0992283597814822 0.098611 -0.078067720234807 0.382
10_13416529 A G -0.00624493892095657 0.92656 -8.46006027024987e-05 0.86878 0.0579531213062976 0.26769 0.157705275919536 0.12503
10_13418847 C T -0.0152761721003393 0.78728 -0.00219739167450364 0.41198 -0.0209997541414954 0.63176 -0.018559117072873 0.57357
10_13419536 A G 0.0625400041601554 0.55527 0.000180757082162381 0.94129 0.0298102021682966 0.68588 0.108034124272615 0.55385
10_13420391 A G 0.0419613514797125 0.50399 0.00175980782187146 0.86615 -0.109951975324619 0.014043 -0.10881696669537 0.1812
10_13420398 C T -0.0390952662511997 0.70633 0.00643931089986963 0.48362 0.0440523627661771 0.54516 0.139914758932675 0.3697
10_13478975 C T 0.0214056049730819 0.66664 -0.00119446326662123 0.5534 -0.0153755292664426 0.66834 -0.0322292610700091 0.39439
10_13544703 T G 0.00323015654787549 0.97306 0.00611345733643519 0.38515 0.0115924451156979 0.82906 0.024201339276767 0.93997
10_13545871 G T -0.094418965433796 0.19913 -0.00582018040951732 0.26812 -0.00864482566431621 0.88116 -0.0561146696006602 0.46754
10_13546045 C T -0.113773920633441 0.31901 -0.00443120007995686 0.59213 -0.0698844416069476 0.39978 -0.0856189511383823 0.546
10_13717455 G A 0.0275175987390498 0.8486 0.00805369751280519 0.54845 -0.0370959431617429 0.71578 -0.172770027896167 0.34849
10_13745456 G A 0.0304887875710926 0.65586 0.00529667876621384 0.39395 -0.0141830191879226 0.78115 -0.0557435634159538 0.41403
10_13745515 T A 0.269855106624463 0.071332 0.0104444546614491 0.48413 -0.0953628846701021 0.37326 -0.0635814267243135 0.73063
10_13745522 G T -0.00840105150263992 0.87954 0.00223298634902614 0.74017 0.0310053619722961 0.45516 0.0738594229355883 0.41895
10_13747157 C G -0.149044516963401 0.20025 -0.0110944711817287 0.22404 -0.0463923692101614 0.59487 0.024522720052174 0.96132
10_13756672 T C -0.125867280911394 0.20449 -0.00444584221534422 0.53671 -0.0157390821779104 0.8301 6.10393518595321e-05 0.90905
10_13756854 A G 0.170966728506885 0.28444 0.0195041022797083 0.1658 -0.0265792790207876 0.81998 0.217940745005553 0.38186
10_13895802 C G -0.0623204346941297 0.61543 0.00270480136795035 0.84646 0.0978719739213373 0.25943 0.414841338515415 0.015976
10_13895868 C T 0.0642314818961259 0.62995 -0.00380239784884289 0.65856 0.0399363557057783 0.66748 0.156137343492859 0.43997
10_13896081 A G -0.011553195216524 0.9142 0.00281302866762125 0.83026 0.0159594374303858 0.83667 0.0386459419411884 0.88824
10_13906762 C T 0.00364772134193351 0.93872 0.00440782177806378 0.22199 0.024055771591445 0.39822 0.0707615947289541 0.26502
10_13906947 T G -0.00448293172127521 0.90095 0.00401546356273596 0.27565 0.0251927891459176 0.37352 0.0766594952478688 0.22193
10_14013044 G A 0.0210452594746732 0.67434 0.0023147135592142 0.66209 0.0095643734049085 0.76375 0.0434994727652453 0.64664
10_14082740 C T -0.04807332458523 0.73279 -0.0137127413436818 0.25038 0.176255369724137 0.08189 0.114883975899285 0.65334
10_14082768 G A 0.0038740662496111 0.9601 -0.00348949951327763 0.34989 -0.0397263651851143 0.41536 -0.153579965176244 0.030973
10_14103306 T C -0.267872492702287 0.031681 0.0134586120104272 0.23202 0.203494270458965 0.020463 -0.380901769875837 0.028213
10_14112819 T C 0.0109505858360681 0.85518 0.000577016940117827 0.94725 0.0101503298654702 0.7864 0.0392265064585272 0.73511
10_14185427 G A 0.0326633555571993 0.58399 0.0033294431707546 0.55315 0.0161307111498412 0.68134 0.0301407636621243 0.85124
10_14241416 C T 0.00310147910977184 0.97428 0.00289186829811803 0.74614 0.00942119461020387 0.85773 0.0142373640088225 0.98209
10_14246777 C T -0.12668780728265 0.34001 0.00132058700459379 0.96909 0.198191543132749 0.040063 -0.214519718552383 0.28436
10_14263186 C T -0.120431204917198 0.36973 -0.0146947709206209 0.17026 0.00985995361675268 0.91175 0.12067123886232 0.59104
10_14268510 A T 0.130215659196095 0.32636 -0.00612153795022874 0.53311 0.000413739919443974 0.9899 0.151214463333233 0.47795
10_14298369 A G 0.0200506802027151 0.86127 -0.00212256243983328 0.73601 -0.0705766555654315 0.37457 0.162785047715903 0.33429
10_14298486 G A 0.27666394634706 0.014496 0.0234698659371253 0.025524 -0.134908129253277 0.10738 4.25323808044822e-05 0.92183
10_14405490 C T -0.270264972679688 0.0043023 0.0209088436228433 0.01438 0.162492308957166 0.015618 -0.165329913775145 0.19457
10_14427418 C T 0.0480181057719923 0.62326 0.00086392358013588 0.99623 0.0167599622304182 0.79957 0.040720471197177 0.82925
10_14494074 C T -0.0328821727230528 0.64293 -0.00538558690183528 0.22028 -0.038968781834029 0.45835 -0.0159647300950578 0.70459
10_14652916 A G -0.0615960828950147 0.68909 -0.00385525307652181 0.60644 0.0246210623028986 0.81732 0.126923703380442 0.47753
10_14653051 G C 0.10248823223647 0.4898 0.00425269801327196 0.77359 -0.0653008268697073 0.5339 0.108515259433319 0.64708
10_14671957 C T -0.0146988188066063 0.66959 -0.00281651110294358 0.16009 -0.0134039788348631 0.61828 -0.0134060148505197 0.49773
10_14672356 T C -0.0212023134411066 0.67007 -0.000962989589104728 0.6402 -0.00946184987303686 0.81702 -0.0306753016360635 0.47644
10_14700549 C T 0.0220357696734691 0.81085 0.00528510653962917 0.51494 0.0217144563895151 0.72535 0.0381165462355342 0.85325
10_15051727 C T 0.0185755258757893 0.89692 0.00204450927349608 0.91852 -0.0416305666257654 0.6833 0.132970167074626 0.55897
10_15051899 C T 0.0561484312222978 0.71181 0.00900140748946332 0.5058 -0.0483782868724146 0.65963 0.354641710893479 0.10224
10_15054268 T C 0.248479124520617 0.090921 -0.00612019640342182 0.57699 -0.252368850229671 0.014962 0.43853933190968 0.043558
10_15067471 G T -0.00678859668934578 0.93818 0.00478949951487508 0.57719 0.0194944064969014 0.76272 0.0649271610382941 0.69246
10_15106042 C T -0.0426110436095697 0.69192 -0.00348088599647214 0.63176 0.00258022240324235 0.96493 0.178537906771296 0.28372
10_15106410 G A 0.159822128914181 0.19219 -0.00334505031615285 0.68992 -0.00519323252905564 0.95956 0.110657669503529 0.60087
10_15117528 G A -0.0219713788889993 0.86723 0.00323748744377684 0.83939 0.0483758000582746 0.61063 0.118743375383713 0.616
10_15118797 A T -0.0938948400744814 0.34698 -0.000957725622279588 0.81397 -0.00180555187201276 0.98875 0.0289321904443227 0.92479
10_15118920 A T -0.0351799523664704 0.66008 -0.00204493768907903 0.61908 0.0395990601186981 0.48736 0.104928512346636 0.37132
10_15118947 T A -0.0156941146970252 0.87555 -0.0022529734420826 0.68136 0.0104432171285356 0.87912 0.0166786485211904 0.99951
10_15119487 A G -0.0414183821934768 0.68349 -0.00592517591147636 0.3877 -0.00875201851112459 0.91532 0.0529328482394539 0.78484
10_15129597 G A -0.0630507863175636 0.37458 -0.0013219388737804 0.69577 -0.0201288224383442 0.69477 -0.0248391542998361 0.66093
10_15129622 C T -0.0470471214735054 0.67188 0.0025468240986331 0.86653 -0.00592443124146176 0.95039 0.0410917704867912 0.88853
10_15129753 A G 0.000743492395621919 0.99833 0.00164798489045076 0.92504 0.026979801542207 0.71107 -0.0248678076550373 0.78141
10_15130117 A G 0.0809358261201132 0.34002 -0.0148860937796532 0.024582 -0.0723428853856036 0.24136 0.0703182130977283 0.6471
10_15131070 C T -0.0032666873332031 0.93247 -0.00295548201330747 0.25386 -0.0680419784279825 0.035562 -0.128244293636618 0.0096302
10_15131094 T C -0.165291335155746 0.10787 0.00211102620650104 0.90058 -0.0252514206424401 0.74387 -0.000217407688674303 0.92416
10_15134932 A G -0.0277319950245488 0.64805 0.000523596747102829 0.94975 0.0249333427355299 0.56631 0.0918779595116875 0.37555
10_15136983 G C 0.0570359110408001 0.45002 -0.00142314703781009 0.75851 -0.0184610810143777 0.74359 -0.0635558265225345 0.52967
10_15137007 G C 0.0757709863063783 0.41014 0.00237912364179818 0.87795 0.0160602367868156 0.79814 -0.0844517112226892 0.56035
10_15137188 A G 0.0543100677031821 0.49221 0.000945978801164297 0.98868 -0.0515077039937994 0.36068 -0.11088448923085 0.35294
10_15137283 G A 0.0813313232512418 0.40629 -0.00747382557500285 0.34348 -0.0739920235683407 0.29896 -0.0405794631310606 0.7075
10_15141544 G T 0.0416324888442759 0.6769 0.003005647464882 0.78562 0.0631947172727109 0.34906 0.0600766805457893 0.7491
10_15146565 C T -0.0108057134511202 0.85071 -6.36961081488338e-05 0.84985 0.0136845697768304 0.73938 0.0742795430390072 0.48129
10_15153141 C T -0.0088301150445368 0.93747 0.00196889273342034 0.93044 -0.107644705860694 0.22002 0.0958501998983797 0.72525
10_15154584 A G -0.0592827534090163 0.58401 0.00143005536361794 0.95473 -0.0479873734719879 0.5373 0.130285581922027 0.52587
10_15160969 C G -0.00283411103198751 0.97234 -0.001769958875174 0.75676 -0.0714418839033018 0.30901 -0.28156550338129 0.040922
10_15167855 C T 0.0178486817281756 0.75073 -0.00176966927113407 0.48977 -0.0529906341784847 0.1859 -0.136764065016641 0.018989
10_15177932 C T 0.0419142508212203 0.5387 0.0037725767685961 0.57443 0.00264182036119029 0.94195 0.0066120102154176 0.90917
10_1518534 C T 0.0289213863697116 0.78908 0.00883639373058609 0.41163 -0.00776262381711482 0.92794 -0.0226397848936109 0.81133
10_15185644 T C 0.0297735413569458 0.77708 -0.00182871915978165 0.78276 -0.107982736288075 0.15256 -0.0607201322818284 0.64103
10_15189699 G A -0.0529072602072369 0.46197 0.00489753060498182 0.49689 0.041255601283478 0.42527 0.119151089420987 0.31653
10_15189729 A G 0.0270864028972816 0.8417 0.00350750566954814 0.83723 -0.199650267140019 0.041417 -0.0228056792773168 0.85794
10_15192458 C T 0.185683213706869 0.097714 0.027783599249819 0.0067649 -0.00961057968195115 0.91243 0.148089488644057 0.45048
10_1519274 T C 0.087903474930318 0.5247 -0.00792765414429141 0.50327 -0.232828731955292 0.017852 -0.076494293380196 0.67643
10_1519290 A G -0.0167072780291759 0.77869 -0.00534584508866892 0.16858 -0.0397530130718174 0.38258 -0.0741470294104346 0.23804
10_1519345 G T 0.0353376088682221 0.73422 0.00861759581167237 0.4128 -0.0160386958494857 0.83693 -0.0516433784111909 0.66861
10_15196872 A G 0.195843908383838 0.097925 0.0190648481556079 0.08464 -0.0335825420058918 0.70098 0.207300017005997 0.29621
10_15196874 A G -0.0312750872195352 0.74383 0.00249487806414744 0.8259 -0.0286464120913667 0.68965 0.049378438294294 0.80176
10_15222852 T C -0.0580292769590982 0.64512 -0.00796865628356397 0.47926 -0.0710551329475241 0.43089 0.0743051899685072 0.78544
10_15262271 G C 0.232338847695148 0.085887 0.025438202801416 0.066213 -0.0339952543954314 0.73702 -0.0876178603945423 0.65485
10_1527015 A G -0.080574976833298 0.34389 0.00304504619294468 0.74902 0.0429443826737615 0.47223 -0.164213142259932 0.12953
10_1527026 G C 0.0783350860264045 0.41606 -0.0056648345406153 0.48926 0.0578412912501032 0.40256 -0.104506590363313 0.44739
10_1527044 G T 0.107821249822609 0.41558 0.005333978380529 0.71832 -0.109301709557411 0.24736 -0.202200991800081 0.30827
10_1527153 T C 0.0109780004778303 0.92357 -0.000234793239320566 0.9238 0.0794923847067674 0.29901 -0.147678956628391 0.37606
10_1527356 C T 0.000242632156613765 0.99735 0.00233483357685775 0.80245 0.0237350094110388 0.68394 0.0400170661330076 0.81716
10_1527731 T C -0.0391275601976256 0.69 -0.00737577958917309 0.41418 0.0833440862808411 0.24596 0.0210790210107022 0.97897
10_15491213 C T -0.115111141170785 0.39833 -0.0124542174162752 0.25393 -0.106930174517188 0.28138 -0.128639666108583 0.46801
10_15495996 G A 0.00743751916304547 0.90562 -2.09761771009092e-05 0.8324 -0.00576788384757546 0.90563 0.0252648373273154 0.90008
10_15552357 G A 0.0253616452126504 0.83983 -0.00154782289548754 0.82269 -0.0202318267127627 0.82451 0.2327567422493 0.22482
10_15552457 G A 0.0786547756679661 0.50041 -0.00187136714978641 0.79741 -0.0348187796248387 0.68012 0.0467580611741822 0.86473
10_15553296 C G 0.0141167682340338 0.90276 -0.00529991334497671 0.54886 -0.0247522803026557 0.7637 0.00287181891244053 0.93637
10_15553311 G A 0.177267696542508 0.20163 0.0124968695482866 0.30562 -0.00656889927380004 0.95351 0.040507112398785 0.90152
10_15555561 C T 0.0119280808392686 0.91002 -0.000254104527186667 0.89836 0.0812997682525262 0.26142 0.198624129058015 0.20554
10_15565955 G A -0.0865057764136029 0.23531 0.00110388358593376 0.96369 0.0338486735323707 0.50727 0.113848991796633 0.33845
10_15566019 T G 0.106647578606531 0.3796 -0.0279871814814125 0.014714 -0.0416140090770594 0.62406 0.0187834782487628 0.99141
10_15566300 G A 0.139372510478609 0.12156 0.00574062600173776 0.47875 -0.0192758156958482 0.77465 -0.048127470311676 0.58622
10_15566630 G T 0.00452365462213715 0.90816 0.00050611824372619 0.89359 0.00172021744581598 0.91758 0.00238564594611207 0.73621
10_15613642 C T 0.0476283782786724 0.69685 0.00675960956047087 0.56277 -0.0495511653252832 0.57536 -0.0521234356930267 0.69377
10_15613754 G C -0.0592415845101854 0.40066 -0.00350624253678612 0.43197 -0.0366943786307669 0.481 -0.106321052688063 0.19059
10_15613857 G A -0.051279650606735 0.59457 0.012375556409682 0.20955 -0.121836386984972 0.080551 -0.31732684378101 0.03673
10_15613918 C T -0.0638420497333931 0.50214 0.000105139436291051 0.92154 0.00645880920079203 0.91371 0.0234722889292078 0.95643
10_15613960 A C -0.0252545785001491 0.80224 0.0151816112065781 0.14147 -0.122226576637624 0.09575 -0.40775771105707 0.010978
10_15614416 C T -0.0127860234033436 0.88563 0.000160114336976772 0.93126 0.00710236691567236 0.90557 0.0214008647807501 0.97107
10_15614545 T C 0.022615857311679 0.85137 -0.00806304841602992 0.38991 0.0499653184431263 0.54737 0.207621173445867 0.27778
10_15648832 G A -0.0466552024859477 0.69548 -0.0147015149275427 0.15073 0.0924440828841374 0.28666 0.156357035660463 0.45265
10_15688473 T C 0.235781488305681 0.018044 0.000212605560495255 0.95169 -0.0504998519873149 0.47958 0.184459402866775 0.32551
10_15688507 T C -0.0363864016016025 0.71082 -0.00144947916930864 0.82532 0.0367580432440741 0.60185 0.309326755502445 0.10412
10_15688510 G A 0.0950071984630535 0.34735 0.000664416301018382 0.98646 -0.0117458728964098 0.87769 0.0418512260215237 0.88331
10_15688532 A G 0.149900317227192 0.17289 0.00384114210598358 0.77707 0.029102762959001 0.70451 0.234398358022119 0.22707
10_15705294 T C -0.0539373608056377 0.63274 -0.00282057400253385 0.74495 -0.0155997528070445 0.85742 0.262654333493894 0.20478
10_15705313 C T -0.0130928491910183 0.89713 0.0118605934935768 0.2627 0.0581679857593992 0.42913 -0.133188543838646 0.37923
10_15705454 G C 0.0231056307230898 0.57415 1.66339005518836e-05 0.7792 -0.0312098069116149 0.29599 -0.0657862838961302 0.099154
10_15722017 A G 0.0321497338403156 0.43885 0.00117612591593596 0.90782 -0.0385930017492707 0.1954 -0.0821095679629989 0.053197
10_15722506 G A -0.00920588654054485 0.8935 0.00205052697674389 0.82346 -0.033769298193732 0.52828 0.0123678236290445 0.96338
10_15763558 T G -0.184699121722226 0.070548 0.0182206800570728 0.059634 0.0521172857516302 0.47211 0.382047538294912 0.020355
10_15763681 C T -0.202703748541304 0.0188 0.0195640113477563 0.012477 0.0647202447800985 0.29085 0.325849253313999 0.014365
10_15790800 G T -0.0253714266391431 0.37167 -0.000911107862388724 0.43429 -0.0238267837903746 0.26659 -0.0388468496502498 0.13914
10_15790978 G A -0.173113043941463 0.030891 0.0146642452215124 0.060805 0.0493015997247745 0.4014 0.39619723446199 0.0032357
10_15790993 C G -0.204449759492487 0.0079181 0.0119360490544605 0.10299 0.0629962472929444 0.24954 0.358398877406869 0.0035159
10_15791231 C T -0.00265530918826597 0.91423 0.00238612993092925 0.47817 -0.00232484405615961 0.94263 0.0166004952812566 0.99999
10_15791412 C T -0.105129659841745 0.24866 0.00499909878577581 0.61357 0.0596331716680927 0.35674 0.239417000440752 0.10646
10_15791594 C T -0.112284316124083 0.24766 0.00668040090083013 0.47349 0.0539766847210825 0.43612 0.288165054934044 0.053451
10_15849557 G A 0.11063042686297 0.32208 0.00959053017095248 0.36429 0.145310842984726 0.072698 0.394657250790091 0.020298
10_15856156 T C 0.115533219295514 0.19381 -0.00527506843165703 0.4693 0.030337454330347 0.62247 -0.00123029681480292 0.90213
10_15856284 G A -0.145521054297144 0.19233 -0.00342013905283873 0.73702 -0.0276011263181471 0.73957 0.406941417164151 0.072387
10_15858047 C T -0.00222677061096182 0.96291 -0.00444918256473517 0.29413 -0.0281857920697943 0.52201 -0.0226117378298215 0.65476
10_15858104 T C 0.168214457816595 0.04505 -0.00710490678151021 0.31464 0.106485510242023 0.073244 -0.0938486391543412 0.42171
10_15858110 C T 0.163382751012958 0.06635 -0.000788488611316554 0.8516 0.0885532163097656 0.1579 0.315215280323315 0.04098
10_15858158 C T 0.128525595279142 0.14107 -0.00825809752316451 0.26938 0.122407658103455 0.046164 -0.11292700663124 0.36632
10_15862623 T C 0.075501624113783 0.48315 -0.00236616812690899 0.78429 -0.0600824627487068 0.43245 0.0513818932082319 0.85948
10_15863664 G A -0.142064764992625 0.17156 0.00923120517690384 0.39901 0.0922123999445248 0.21058 0.297510742249596 0.095817
10_15863715 T C 0.202782763945682 0.068448 0.00241544538032227 0.87122 -0.0370544123860436 0.65095 0.01341429326863 0.98471
10_15863747 A G 0.251237312478721 0.03208 -0.00540898675081656 0.51915 -0.0814019614598415 0.32426 0.0287887459113578 0.94019
10_15863779 C T 0.0968177028007374 0.24047 -0.00477528496561506 0.50816 -0.0209713711028708 0.72843 0.163328642292184 0.31191
10_15863792 T G 0.15072133560373 0.095709 -0.00731504150461643 0.37183 -0.063475356506314 0.34209 0.0790124821656642 0.69206
10_15863818 C T -0.0311005858032629 0.30378 -0.00341958288805994 0.05785 -0.0204798048777969 0.3718 -0.0339720596675536 0.17998
10_15865338 G A -0.00238910813940423 0.97608 -0.00698026531452428 0.36088 -0.0218968772583702 0.76339 -0.0866268650997255 0.4764
10_15865343 T C 0.079243597813575 0.33343 -0.00112113254560635 0.81932 -0.0173399092385208 0.77913 0.0051714774134932 0.93834
10_15865556 G A 0.0750543052648925 0.38162 -0.00848993402036953 0.28339 -0.0122526054834462 0.85134 0.169066749609839 0.30789
10_15865561 T G 0.0455683601990185 0.66402 0.00186176175778609 0.91843 -0.034612118831523 0.64505 0.216491479224414 0.24057
10_15865580 C G -0.00629952386069772 0.88185 -0.000870825609180812 0.63547 0.00226312859981177 0.92621 0.00873350068987058 0.89535
10_15865604 A G -0.0259352082835395 0.60555 -0.00126874783511503 0.60587 0.0205906684112529 0.55798 0.0505214804145383 0.61253
10_15865659 C T -0.0382963678338444 0.53697 0.00113992152206214 0.95157 0.0149835290545362 0.72694 0.0407713731016951 0.77701
10_15872387 A C 0.0973623666401209 0.33344 -0.00416395081693802 0.56901 -0.0594995277675538 0.40985 0.148775816702031 0.36652
10_15872397 C T 0.0658148107785859 0.49928 0.00271063390590221 0.83363 -0.0779138635901764 0.2654 -0.0167420166585111 0.82835
10_15874966 G T 0.168506999177895 0.12916 -0.00863901452086819 0.38295 -0.154908842109183 0.055621 0.23666692980887 0.23522
10_15876970 C T -0.0288421622647243 0.75669 0.0218862892738239 0.057762 0.01406942058514 0.82544 0.165887555455471 0.42555
10_15887011 A G -0.0381168391905906 0.67837 0.00212800587931848 0.8736 -0.0689787361675352 0.30593 -0.0322814790092591 0.72312
10_15887023 C T 0.151152326570393 0.11656 0.00800257678810031 0.42972 0.114251030193888 0.098719 0.218317931381958 0.19173
10_15887086 C T 0.0118572468781762 0.90648 0.00308121323954643 0.77953 -0.0219539708964876 0.75835 0.185750837243144 0.2179
10_15888157 G A 0.0323927905467542 0.75485 0.000575533266250871 0.97459 0.0442694265967601 0.53247 0.229796899647263 0.12479
10_15888320 T C -0.0250052376024554 0.81731 0.00713762001867127 0.5838 -0.02652564155082 0.74222 0.320672874046299 0.11739
10_16128515 G T -0.00858960788424027 0.88673 0.00276743629371394 0.69666 0.0136841218539024 0.75064 0.031013462254637 0.86163
10_16135069 C T 0.250711301716767 0.084524 -0.0122445294141199 0.29903 -0.0988554461557068 0.33352 0.0674492574619457 0.81019
10_16135834 T C -0.0285090581224407 0.7663 0.00124384026795641 0.95983 0.0453625905404234 0.50413 0.161966203797546 0.30033
10_16136076 G A -0.0103558321803219 0.90808 -0.00126163009680002 0.77909 0.109766736648385 0.097808 0.226468112564781 0.10176
10_16137379 T C 0.112352111315321 0.4213 0.0031247684025708 0.8597 -0.0825017690085759 0.41619 0.00158777063792903 0.94556
10_16137594 G A -0.0506014909503562 0.60446 -0.0020627986603845 0.71933 0.130218196691778 0.066138 0.20876660579398 0.1561
10_16171982 C T 0.0124607495578996 0.87811 -0.00779553938993151 0.1487 -0.0427868331464139 0.45167 -0.079477895866161 0.3449
10_16172053 G C 0.0335690537073441 0.67697 -0.00636826144230796 0.23662 -0.0617418939884195 0.28211 -0.125015936708487 0.17446
10_16185542 G A 0.0639929703356765 0.37522 0.00221859424954006 0.83666 0.00365833361159145 0.93204 -0.0706542964145077 0.4428
10_16185716 C T 0.00817825859771857 0.87002 0.0026909741269677 0.58278 -0.00776293779550779 0.83869 -0.0062049342949642 0.69632
10_16212196 G A -0.146920333202177 0.27861 0.00182246759795653 0.93182 0.0808884686370844 0.39629 0.10078793531649 0.6685
10_16252213 C T 0.00772973686915799 0.92168 0.00797916214274005 0.22845 0.123230224801796 0.0165 0.223835321749296 0.037223
10_16257865 G A -0.226252979236243 0.014601 -0.00432111691972581 0.58322 0.015704952434769 0.79957 0.2563874021542 0.12779
10_16257910 G C -0.250161705374501 0.0058496 0.00200488454807567 0.90003 0.0205315556078345 0.74163 0.415681704883987 0.011356
10_16257980 C T -0.0440265584297036 0.54658 0.0074809499640164 0.29712 0.106119635357646 0.041439 0.19772068987112 0.087089
10_16257981 A G -0.0746444700785791 0.53955 -0.000186498732307703 0.92735 0.172596286763463 0.049041 0.0647323218384063 0.8013
10_16258136 G T -0.00632434117560761 0.9154 -0.00140428488964487 0.6559 -9.7105928770457e-05 0.9873 0.0271178928521252 0.90432
10_16258146 C T -0.0337761993449543 0.42308 0.00162830536626995 0.8167 0.0045440069964342 0.86004 0.062804113805564 0.42752
10_16258485 A T -0.239958675749074 0.036968 0.00209936551038036 0.91447 0.12002962193715 0.13936 0.394674123875127 0.065982
10_16258888 G A -0.174138746773086 0.067048 -0.0111330732739663 0.21152 -0.0569801151772781 0.40367 -0.0152289527702057 0.84272
10_16263415 C T -0.0518289445817477 0.53196 -0.00589905913536976 0.35931 -0.00505171638029303 0.94359 0.0181952384468676 0.98961
10_16263425 T G -0.0251240487316721 0.79243 0.0114840035136131 0.18869 0.0187594867085684 0.77822 0.338268088146711 0.01852
10_16263433 C T -0.0640927887109305 0.49426 0.00841690592985763 0.34864 0.0872376091078274 0.19402 0.381624507659741 0.0093284
10_16263435 C T 0.0492480593516755 0.46446 0.00136400913330989 0.91597 0.0219694429421052 0.62805 0.00153706591082 0.85987
10_16267546 T G 0.00441026259690448 0.96474 0.00707598365481573 0.42129 0.0755758327157454 0.22624 0.163534272462139 0.26132
10_16267592 A G -0.0340249091611108 0.68574 0.0158444705579609 0.042248 0.0271805907514753 0.64901 0.293836069642293 0.026973
10_16267610 A C 0.00135587929084648 0.9922 0.00913103178056666 0.23669 0.106405957886305 0.076501 0.149211459900395 0.26353
10_16267635 T G -0.0215535462464952 0.6573 0.0030034833311579 0.54723 -0.0211052882445769 0.56429 0.0161575709091717 0.99422
10_16267749 C A 0.037358276246899 0.67215 0.0113251776666907 0.1643 0.0760869710893594 0.2181 0.153423010154844 0.28044
10_16267937 A G -0.0403418468594716 0.60832 -0.00486513564660868 0.43831 0.00790111752156521 0.87907 0.0422038659575892 0.83449
10_16268064 T C 0.0654804767962247 0.44547 0.00436992676144332 0.62019 0.0240266882601763 0.68714 0.0401582578665953 0.84669
10_16268456 T A -0.219424840281862 0.084572 -0.00831542201804775 0.40509 0.0451290413729354 0.61497 0.000436560889882238 0.93156
10_16287710 T C -0.1439355644866 0.11122 -0.0147231519499912 0.022671 -0.0721311612780362 0.27282 -0.114449913259236 0.26995
10_16291233 T C 0.0374985515626374 0.56418 0.00455218934103315 0.45172 0.0185164724594005 0.67887 0.0427226337755658 0.7527
10_16309230 T C -0.0106544298629309 0.8547 0.000394704439576914 0.92689 0.0322294691466381 0.44285 0.0735758231878334 0.4972
10_16312326 C T 0.0321957001615538 0.70048 0.00368072339182503 0.67131 0.0201909592159169 0.72395 -0.00438692046239607 0.85748
10_16312655 A G 0.109518473867114 0.39833 -0.0151485539081385 0.22452 -0.101615566799107 0.27793 0.201291392955508 0.38555
10_16321435 A T 0.0348113958075057 0.74847 -0.0032822215216011 0.6598 -0.101981135119151 0.19064 0.165167664553941 0.34454
10_16322033 G A 0.144651013289314 0.20188 0.00416634255223448 0.76608 -0.213022231931397 0.0083655 -0.348028966372722 0.053675
10_16325411 G A -0.0688356165991573 0.34707 -0.00652945181358723 0.18232 -0.0396283533044833 0.45229 -0.0915392276282224 0.26239
10_16325514 A T 0.106897214082356 0.34528 0.00458878363403923 0.73822 -0.104444797219213 0.19015 -0.329158355055804 0.064626
10_16328150 T A 0.0371002187196037 0.55858 0.00425852346080088 0.46317 0.0325433390893838 0.46394 0.0617318427003856 0.57103
10_16343969 C T 0.00676895800502071 0.91182 0.00246952853701173 0.69377 0.0289719205162355 0.44622 0.0874543438418479 0.31269
10_16345549 C T 0.0114313612456401 0.88523 0.000101027768015148 0.89849 0.0819427277644404 0.13273 0.167722956757202 0.12253
10_16596954 C T 0.00586289611998114 0.96919 0.00286662356322583 0.8647 -0.0295612118741146 0.76792 0.0956441364520188 0.69427
10_16612168 A G -0.00811906322462702 0.81545 -0.000584315829170079 0.61463 0.0115415798702616 0.6349 0.0389825947632596 0.64087
10_16612466 T G 0.0142149924631879 0.88277 0.015085349638417 0.036653 -0.0124773131785946 0.86145 -0.0516902627445417 0.55517
10_16614595 C T -0.081469113271166 0.41516 -0.00361328945358608 0.59156 0.0153004703387244 0.81974 -0.0499631294255527 0.6407
10_16614940 C T -0.112047430602219 0.24299 -0.00583318195281667 0.3953 0.0233347255306584 0.72084 -0.0162555307620533 0.81152
10_16614942 A G 0.0416600644085374 0.78053 0.0105280360995983 0.41013 0.08484430873199 0.40358 -0.125501696378364 0.47006
10_16923860 G A 0.00375935586358133 0.97646 -0.00127380815122985 0.81687 -0.0460874775079821 0.5535 -0.129539801811826 0.34219
10_16923977 A G 0.157454164149243 0.10995 0.00169592668347876 0.91731 -0.06081581699299 0.392 0.0719587229206054 0.69716
10_16924097 C T 0.00748620643502233 0.90944 -0.00285432450490619 0.42324 -0.017810147707275 0.69619 -0.0313423431311512 0.53598
10_16924176 C G -0.0472543137782461 0.66973 0.0109178050197775 0.28535 0.0952932198836724 0.22627 0.184957515118949 0.30339
10_16924446 T C 0.163542270744037 0.19236 0.000839943247176222 0.99947 -0.0937529400863781 0.29568 0.0559593397730557 0.82114
10_16924536 G T 0.0910594773591204 0.4554 0.00486621897644668 0.75198 -0.230496952366643 0.0079496 0.0243975906137873 0.97076
10_16924545 G A 0.169085995759671 0.046912 0.000519028664089075 0.96939 -0.0130531766904749 0.83748 0.0533861397480258 0.78746
10_16924571 G T -0.0837915677658415 0.4648 -0.00771814209963175 0.49898 -0.167795317278509 0.04491 -0.132380338046933 0.48211
10_16924593 G A 0.0160225455456498 0.7416 -1.06793887543678e-05 0.81793 -0.0266573143175354 0.43486 -0.0119171495511698 0.64467
10_16924672 A C -0.0173170834099892 0.89201 -0.00350174414735485 0.72617 -0.137881050900428 0.14235 -0.158604790518091 0.40958
10_16924696 G A 0.00370301416364733 0.9359 -0.000711865650121071 0.6037 0.0220238263345468 0.42379 0.0630575135799398 0.35179
10_16927680 G A 0.139760826116301 0.073829 -0.00501261485792392 0.43277 -0.0266723209516917 0.64167 0.0453691622860777 0.81416
10_16927761 G A 0.000358750204329833 0.99678 -0.000385660223668861 0.696 0.0169320694936736 0.5459 0.0685377887752474 0.31588
10_16928955 A G 0.153875411944494 0.11246 -0.00209876554750861 0.7563 -0.102440615796163 0.14093 -0.0206056629321753 0.81387
10_16930725 T A 0.0132197363166319 0.85464 0.00242259468266703 0.75435 -0.00854962139503661 0.87328 -0.0319138183590797 0.57042
10_16931423 T C 0.263205153653324 0.019125 0.00542259189707662 0.65493 0.045379574026753 0.55715 0.266871371254486 0.15204
10_16939267 T C 0.172874192354168 0.077998 0.000535867510423642 0.97431 0.0782037169175037 0.25529 0.110014736974215 0.55529
10_1705719 T C 0.195698472313209 0.067252 -0.0068460154133713 0.44556 0.0709584372396963 0.35155 0.0541118685620643 0.82805
10_1706040 T C 0.273395619749387 0.0099983 -0.00740244785817122 0.53263 -0.0691999054827664 0.36241 -0.246006098903017 0.23845
10_1706152 C G -0.106771050816409 0.21709 7.96296646115875e-05 0.9324 0.145064666489663 0.021836 0.0456008162932784 0.8459
10_1706262 G A -0.0136184165628263 0.85244 0.000918468796627815 0.98792 0.00308036616015216 0.94349 0.060093644163525 0.65077
10_1706267 G T 0.0954775674490501 0.25449 -0.005460402159931 0.46714 0.0844789739999449 0.14263 -0.0799375628375975 0.51658
10_1706344 C T 0.0749483020602989 0.38549 -0.00752291846271219 0.33077 0.0988404206495202 0.099172 0.00453109184452393 0.93416
10_1706729 A G -0.0457947748777071 0.67023 0.00465808151907426 0.68912 0.0323955619697193 0.67683 0.0655188245545037 0.76425
10_1707100 T C -0.0113384998109295 0.90112 -0.00120560466174591 0.82787 0.0998400347762764 0.14903 0.0581252717525399 0.79382
10_17533727 C T 0.13882786875038 0.19077 0.0226451602560694 0.003551 0.110843756752961 0.13748 0.103569084957332 0.49156
10_17535575 T C 0.0267968646615655 0.70521 0.0192566379390311 0.0032323 0.135358779470467 0.0051357 0.101589224485355 0.42827
10_17535740 T C 0.116446419026636 0.052443 0.0203979328701018 0.00028093 0.139202814379739 0.001126 0.0963548891397672 0.37467
10_17535747 A G -0.0726947596343802 0.28075 -0.00270017681772167 0.49125 0.0408431833345009 0.38608 0.079913352518629 0.46069
10_17535763 C A 0.0665794170894526 0.2883 0.0199717776321671 0.00047044 0.138087587818709 0.0019391 0.0835846238490795 0.46377
10_17535944 T C 0.0969943723082122 0.50287 0.0073941855681975 0.62601 0.0725161016816186 0.46828 -0.186502749647205 0.37053
10_17535973 C T 0.00420803664996188 0.9392 0.000469285969363882 0.91917 -0.0311071178097858 0.39036 -0.0122320883300725 0.63581
10_17535996 G A 0.00148487378885391 0.98933 0.017368342841221 0.0075456 0.177822274031797 0.00064609 0.176156298961554 0.11806
10_17540618 C T 0.0366834636889937 0.53384 0.00271358235696357 0.62205 -0.0329424449281154 0.44216 -0.0707061787717023 0.17381
10_17540757 T A 0.0678854026170715 0.33724 0.00231905460382659 0.78477 -0.0792990351035099 0.11772 -0.18400507855022 0.027291
10_17540954 G A 0.198876094104393 0.0049778 0.0239520914365189 0.00033948 0.0964319891163107 0.051439 0.109964466935046 0.38654
10_17541071 A G -0.0288977757050989 0.44736 -0.000779032722570161 0.57633 0.00717629933363863 0.77596 0.0412058582582793 0.61421
10_17541277 A G -0.00198439273310879 0.97686 0.0204998193742577 0.0076452 0.121498474440985 0.051606 0.099516761840048 0.51583
10_17541513 G A -0.0123641100224894 0.80195 0.00300075961349322 0.55827 -0.0275077018461353 0.46735 -0.0537633681878008 0.26914
10_17541579 T C 0.135176125021638 0.081745 0.0201168400995521 0.0028827 0.108611825397633 0.049869 0.0737311100286095 0.60493
10_17541897 T C -0.0581721841458323 0.34816 -0.0022803216377375 0.50165 0.0137445691061726 0.74373 0.0252052236208555 0.91111
10_17542132 C T 0.123975951318888 0.1515 0.00769399215373611 0.30961 0.0292827471319771 0.62975 0.111159660734745 0.40604
10_17542606 T C -0.00778569595828943 0.86714 0.00128507880289982 0.89127 0.0198271470409114 0.56694 0.0680848234779404 0.35051
10_17542741 T C 0.204001551513736 0.029284 0.0173791111593095 0.03281 0.0143329557237978 0.82424 0.000824136318192718 0.90373
10_17542825 T C -0.0387084468048508 0.45383 0.00141593671949858 0.87875 -0.0286243048053549 0.45696 -0.0379230321553449 0.40821
10_17552436 C A 0.0608010250808509 0.37363 0.00237680500566278 0.76887 -0.0802173189792152 0.11 -0.180715104896018 0.025657
10_17556400 T C -0.16285802010888 0.037867 -0.00475605655897449 0.36881 0.0177933894160832 0.73391 0.164447402347401 0.1565
10_17556493 G A -0.100850950547277 0.1198 -0.00426501501708669 0.32063 0.0429258993187172 0.3357 0.0888892711657305 0.39532
10_17558134 C T 0.138164895099446 0.12541 0.0131030342151996 0.10812 0.0329705911551521 0.59633 0.0321453813872754 0.90217
10_17575856 G A 0.00499733454870007 0.92748 0.00214144373204454 0.72083 -0.0129192794773515 0.73133 0.018001985998279 0.98205
10_17597532 C A 0.275706443020451 0.00081163 0.0243622593092809 0.00083637 0.0070197944054223 0.89365 -0.0109417908640026 0.82265
10_17597666 A C -0.00227486864754326 0.95096 0.000899550152788197 0.98464 -0.0148795226495623 0.67087 0.0264874247557434 0.86477
10_17597679 A G -0.0884225179558897 0.37433 -0.00383668484971794 0.57015 -0.00851650138717161 0.91345 -0.0326319715007256 0.72175
10_17619035 C T -0.0413576610940062 0.38829 -0.00108880148898218 0.56246 0.0135505782658064 0.68074 0.0146942536882303 0.97272
10_17619046 G A 0.0863342744181367 0.23079 0.00802181084197667 0.22058 -0.00115694411384529 0.99478 -0.047318803511783 0.51226
10_17619062 G A 0.222110600577484 0.0025752 0.0245500546530838 0.00020423 0.0492660921664249 0.35025 -0.0720128955897601 0.41521
10_17619203 G T 0.271494309548306 0.0011005 0.0174539609222046 0.023824 0.038229822519806 0.50876 -0.212661086884822 0.065939
10_17619244 G C -0.045672178984827 0.55123 -0.00718601215377321 0.16613 -0.065374037726473 0.24531 -0.156289568081043 0.075883
10_17619251 T G 0.311302309793644 8.848e-05 0.0199340842111952 0.013244 0.0435659085999489 0.42875 -0.236035253474656 0.052246
10_17619278 C A 0.209391634403959 0.018258 0.0247190801329433 0.0049124 0.00365657018699033 0.94373 -0.200236415404455 0.14541
10_1765779 C T -0.114561965249656 0.22112 0.000213144649195028 0.93829 0.116768047075051 0.083787 -0.0286584637362999 0.73056
10_17679373 C T 0.0209618120820392 0.6591 0.00385489225926598 0.38763 0.00958160540514887 0.75087 0.0262795518386068 0.86792
10_17679458 G A -0.00862173370274143 0.92362 0.00463301371346379 0.66732 -0.0100692826495401 0.88886 -0.122651582883349 0.35727
10_17679501 G A 0.00977826870936754 0.90469 0.00815302341823709 0.23793 -0.0119614259537374 0.84017 0.0960518924051288 0.45272
10_17679508 G A -0.00697823611898258 0.93349 0.0257403869599128 0.026146 -0.0314715630127234 0.63379 -0.280619311881052 0.11093
10_17679962 T C 0.0127814654075729 0.78056 0.00372724196216025 0.39018 0.00593395035805978 0.82789 0.0287301492183777 0.83002
10_17679978 C T -0.0328126237203531 0.41877 0.00216940557082682 0.67002 0.016354689827996 0.56215 0.0655377446039512 0.35556
10_17680123 C T -0.0431000745371765 0.4443 -0.00525564573555722 0.13018 -0.0146252871228191 0.73734 -0.0639910348455529 0.23636
10_17680134 G A 0.0330710104929812 0.70011 0.0105608993120829 0.22967 -0.0102009759937471 0.87396 -0.177636408697079 0.16189
10_17680273 C A 0.0720726281303785 0.40836 0.0123956969650587 0.17411 0.00574652684952893 0.91502 -0.199930032435056 0.13789
10_17680283 C T -0.0619333455844856 0.44679 0.011281617009948 0.1287 -0.0234897527422291 0.7 0.0584951440302763 0.722
10_17680340 G A -0.00947550962598247 0.92507 0.00239126153000659 0.80067 -0.010780087588879 0.89553 -0.0217464103994768 0.7171
10_17680349 G A 0.0187416791233994 0.81851 0.00376854664096906 0.65781 -0.0016073095961903 0.98884 0.0470185971863857 0.78303
10_17680417 G A -0.0283537521847315 0.71646 -0.00432967673050411 0.40167 -0.0104098711080946 0.86655 -0.0468189800756208 0.52627
10_17680424 G A 0.00831280901077031 0.93603 -0.00397159781025862 0.51401 -0.0463055313197722 0.51392 -0.0996247039800309 0.36418
10_17680661 G C -0.209312643505599 0.094078 0.0253160865099068 0.068752 -0.0925945307193425 0.29975 -0.117297886240879 0.55377
10_17686266 C T -0.0102030091731149 0.90216 0.0047076370823789 0.55988 -0.0420555435823917 0.50027 0.0270739338710968 0.9244
10_17686297 C T 0.0180125927962132 0.84853 0.00453833093953761 0.5658 0.0163436189800036 0.79281 0.0158774034313757 0.99476
10_17686308 A G -0.220657187314751 0.040045 0.0076368499771636 0.48428 -0.0502956032452891 0.51586 -0.0378228286471782 0.74134
10_17686323 G A -0.0953702961169287 0.15649 -0.00435280767674268 0.27689 -0.00151859094929145 0.98856 -0.0505787129341891 0.40958
10_17686326 G A -0.097037142766151 0.33403 -0.00505016339866375 0.52995 -0.0429403622271507 0.56406 0.014526819924761 0.98942
10_1769950 A T 0.295987386500054 0.014201 -0.0118659957526484 0.2095 0.0559377615544978 0.4994 0.0695440398202355 0.75763
10_1769991 C T -0.00184663745914 0.96184 2.67914276391162e-05 0.83241 -0.0429723569310692 0.22622 -0.0964819629067718 0.079695
10_1770097 G A -0.0987792283850436 0.41925 -0.00233477055253986 0.70908 0.102677593087733 0.23238 0.02032253014988 0.97936
10_17701618 G A 0.0160697231105558 0.80744 0.000533327395059786 0.94174 -0.0471661314996146 0.30334 -0.0771711735249365 0.17732
10_17701626 G A -0.00125652640725474 0.98352 -0.000358686553377124 0.82024 0.00391218850032671 0.94004 -0.0135512094367631 0.74162
10_17701767 G A 0.00637898127633397 0.95696 0.00509203631847411 0.58862 -0.014371115684988 0.85885 -0.00402029875535694 0.87837
10_17735571 G A 0.128450731481442 0.20637 0.00816288428030396 0.37954 0.00850432459315944 0.89835 0.0638119540711894 0.73919
10_17736030 A G -0.0203181856506532 0.86337 -0.0120430416730123 0.20561 0.0326426374396564 0.70167 0.0613567511042975 0.79433
10_17736268 G A 0.0668559843964261 0.41874 0.000355669788243713 0.94002 -0.0546710328323929 0.36328 -0.13014579131351 0.17774
10_17736537 C G 0.136671285473084 0.23945 0.0131502754153862 0.21446 0.00137404061498537 0.97858 -0.0343218994038018 0.76668
10_17736543 G T 0.0809761059631059 0.50304 0.0150095541872032 0.1987 -0.0582134180276208 0.5016 -0.10469463530201 0.52538
10_17736924 T G 0.0728703571932741 0.37256 0.00394931031546968 0.61751 -0.0504750981313506 0.39761 -0.14208730201972 0.13267
10_17737006 G A -0.0496862962254027 0.27607 0.00175390625726322 0.78636 0.0118376063467237 0.69745 0.0558595047826075 0.4973
10_17737353 G A -0.0197735898678183 0.85334 0.00106937604784373 0.97977 -0.0771082084503394 0.31304 -0.208976070102472 0.14171
10_17745431 C T 0.0371741823958473 0.63382 0.00189158121531008 0.85835 -0.0405836574285452 0.46771 -0.116467028269762 0.18969
10_17746876 G A 0.00513729209393966 0.93127 0.00247714890472334 0.75474 -0.012133896628601 0.76658 -0.0353729946098639 0.55614
10_17839527 T C -0.181522801942526 0.20655 -0.00416704751569391 0.6953 0.0139637404286902 0.88496 0.0926103317717059 0.72767
10_17877675 A C 0.0835567919966632 0.51802 -0.00286637002054257 0.729 -0.0960295037026455 0.29037 -0.00340943302541836 0.91109
10_17894521 G A -0.0470183928160521 0.32421 -0.000708368216617044 0.66672 -0.0218532804558028 0.54562 -0.0457448438649919 0.30527
10_17894805 A G 0.0768703985845263 0.43453 0.00437319549638516 0.65023 -0.066919646570666 0.34153 -0.137201115588517 0.2475
10_17894821 C G 0.200982186897301 0.16069 -0.00638659669579369 0.58648 -0.158738985223463 0.13222 0.238239303600668 0.33329
10_1795330 G A -0.0176267147055816 0.73373 -0.000248898429974896 0.77709 0.0266197187103921 0.47161 0.0674491985752398 0.41852
10_1814057 G T -0.104558277231001 0.37107 -0.00888420308201488 0.36689 0.00556649605742419 0.93997 0.114114332620761 0.59417
10_1814159 G A -0.033630983760162 0.77041 0.000641893934619957 0.98537 -0.0593239011465903 0.47989 -0.0888581464336904 0.5466
10_1814265 C T -0.0875912130237207 0.34853 -0.00098172668734505 0.82288 0.0694077909950593 0.31542 -0.401434184162859 0.0022929
10_1814296 T A -0.103761112555974 0.37334 -0.0129287628436399 0.1793 -0.026580423473834 0.75757 0.051411155634466 0.84377
10_1814504 T G -0.105132487698888 0.26382 -0.00323294985369366 0.61855 0.0662870111273041 0.3236 -0.260618175658698 0.046597
10_1814677 C T 0.0252029924932862 0.65446 0.00230104963090867 0.70386 0.0244828236882738 0.52109 0.0693926601811328 0.41966
10_1814713 C T -0.0623984934996609 0.38326 -0.0018537470688939 0.5859 0.0418111755839167 0.42226 0.104056418056604 0.29727
10_18601595 G A 0.00772455287965699 0.94296 -0.00329180274412972 0.60532 0.101041386902641 0.15028 0.153991184906803 0.30058
10_18609368 G A -0.00155542193533427 0.97181 -0.0011376341982985 0.63529 -0.0120776041004549 0.78681 -0.0381277875588 0.44147
10_18610943 A G -0.130803041834878 0.0092917 -0.00172033494363808 0.5239 0.0279818329147261 0.42004 0.0903609074742819 0.27863
10_18610957 C T -0.126227629702331 0.0086147 -0.00323400467878252 0.25171 -0.00755611397610567 0.84582 0.0314157684334733 0.80794
10_18610987 C T -0.0465332818172384 0.50889 -0.00459199724215632 0.27537 -0.0543338644284272 0.29844 -0.105570250731926 0.1443
10_18611095 A C -0.127175596219621 0.32338 -0.00265263648722207 0.74926 -0.0150746395310101 0.87615 0.0687302544982868 0.77514
10_18611156 C T 0.000526503989962042 0.99993 0.000831518418382772 0.99952 0.0282145639309498 0.29219 0.0351493336743649 0.68672
10_18614613 A G 0.20183393260542 0.16812 -0.0296226586731825 0.024731 -0.206470895511719 0.051095 0.0966742034930735 0.72309
10_18624196 T C -0.119774220171455 0.013004 -0.00103948591559568 0.615 0.00689872471920516 0.82612 0.0559905220398608 0.54254
10_18624494 C A 0.00741887686603479 0.91568 0.000633629119924313 0.96795 0.00151457146988411 0.9598 -0.0504446987685724 0.42162
10_18624581 C T -0.0422009814993406 0.72493 0.0194472386547727 0.12081 -0.040448195293653 0.64762 -0.382999170662866 0.047206
10_18624650 T C -0.118424424268387 0.020414 -0.0015124806976028 0.55156 0.0171708518360183 0.62474 0.0964343209109959 0.24109
10_18626196 G A 0.0271646343134989 0.5672 0.0028247864941412 0.52051 -0.00461695615945851 0.90988 -0.000220759839251863 0.74915
10_18626701 C T 0.0224125128606396 0.74818 0.000827864529306036 0.99919 -0.037309816006335 0.45422 -0.0792171583248142 0.27601
10_18627534 A G -0.134881997292439 0.31884 -0.0150181944870312 0.20554 -0.0976307633398226 0.30381 -0.243948408540914 0.22766
10_18628582 C T 0.0521246969587949 0.51209 0.00546861964094079 0.44356 0.00983680607532791 0.84835 0.0461157933977655 0.77324
10_18653789 G A 0.0430023535453398 0.59401 0.000160814394754463 0.90857 0.0531889114443621 0.34313 0.148716923697779 0.18644
10_18653815 G A 0.000762491546378883 0.9947 0.00260389273716398 0.49719 -0.00337169329524145 0.92068 -0.012296292746799 0.51446
10_18654472 C T -0.0508487634714665 0.65056 -0.00884188475452445 0.41853 -0.114532217304097 0.1662 -0.240801449676897 0.20574
10_18654493 C T 0.0382171416427516 0.68347 0.00403272112395726 0.65922 -0.00115337256005142 0.99595 0.0319669746588588 0.90179
10_18654514 C T -0.0288833952585018 0.46629 -0.00102049556508299 0.50347 0.0259296911819875 0.35468 0.0379015869281704 0.65335
10_18655010 G A -0.0180636539311617 0.7117 -0.00335267453142747 0.25559 -0.0039543961644672 0.93062 -0.00103567273578711 0.78137
10_18655133 T C -0.0144174235675762 0.8673 0.0028720177660618 0.76763 -0.0799505418796867 0.22184 -0.024947442565559 0.72834
10_18655176 T C 0.209810404490171 0.050127 0.0137000639375902 0.30558 -0.274789179085343 0.00028641 -0.0220383150561984 0.85339
10_18656419 A G -0.13421447476002 0.20491 0.0193005680492905 0.11415 0.0142041439192305 0.84114 -0.0347630512105821 0.7979
10_18656850 C T -0.112499648933844 0.18406 -0.0123713058262546 0.039318 0.00961662798627956 0.86197 0.0289849331981453 0.90929
10_18659160 A G 0.0230785525924558 0.81739 0.0198101675000576 0.059839 -0.226291649847316 0.0010773 0.164209156971828 0.37689
10_18659299 G A 0.24569902616097 0.0091635 0.0171516914953372 0.043839 -0.126210726824243 0.067697 -0.228193638510555 0.083212
10_18677591 G A 0.197302782427138 0.041936 0.0109996452564535 0.19451 -0.144217631748733 0.03739 -0.282373198963064 0.021908
10_18677790 A G -0.0167927474480068 0.87058 0.02423996633107 0.023774 -0.277961912372751 0.00026551 0.155992624843326 0.42887
10_18678487 T A 0.00381503966781919 0.92709 0.00175816068256057 0.73129 -0.0151864214195787 0.57797 -0.0416847890165448 0.20302
10_18707504 C T -0.110202980338573 0.38141 0.0137665226382285 0.28005 -0.0739464246090643 0.41704 0.117234950340942 0.62957
10_18747612 A G 0.231376963609274 0.013021 0.0116109166925034 0.18386 -0.131279301339728 0.050787 -0.0952097622097779 0.42364
10_18747722 T C 0.00330130756836311 0.96527 0.000648600675867344 0.9705 0.00861112191460431 0.83873 0.0275068583344426 0.89855
10_18747812 A G 0.114822553254691 0.38461 0.010453288501545 0.46117 -0.0781518522306765 0.41265 0.351963700492037 0.13534
10_18748306 C T 0.0691601808076567 0.20798 0.00385419796109521 0.47291 -0.030176366876638 0.45049 -0.0769763116753057 0.18943
10_18833246 A G -0.128792517208425 0.32268 -0.00436857124669453 0.6094 -0.0104850564745892 0.91739 -0.0694709514950747 0.61458
10_18851287 G C -0.0238613383531615 0.86383 -0.00534199932715008 0.61598 0.0276911954526093 0.77462 -0.196928295015999 0.3052
10_18953036 T C 0.199261720833681 0.041971 0.0109594959400302 0.22595 -0.140729313322848 0.043569 -0.101860050072409 0.40312
10_19001927 G A 0.0154878642723193 0.70265 0.00269317758517385 0.52198 0.0185090171689476 0.48592 0.0637993299629356 0.33868
10_19100049 T C -0.019659311369094 0.71803 -5.65244203922675e-06 0.8224 0.00991944629219166 0.78524 0.0299176000445616 0.83533
10_19100093 G A -0.0081736019956617 0.89619 -0.000980763636180362 0.68896 -0.0273284756517371 0.58126 -0.0654742260769384 0.29209
10_19100117 C T 0.0185558301009361 0.71164 -0.0011562332824949 0.58187 0.0155377960606693 0.62807 0.024170833412177 0.90122
10_19100247 C T 0.031038062876105 0.40117 0.00370922340470626 0.28987 -0.000691566767628664 0.99615 0.00563549164876921 0.8183
10_19100385 A G 0.187924900127763 0.1555 -0.011039708485904 0.30421 -0.189057028657441 0.046504 0.327200183424741 0.12063
10_19101029 A G 0.0165708288719143 0.87532 -0.00261812976565642 0.65331 0.0569679924327339 0.43409 0.156717325657154 0.28066
10_19108147 G A -0.0197294705658513 0.69906 -0.00191282315703321 0.43875 -0.013680050437582 0.73108 -0.0121452165458076 0.63472
10_19128741 C T -0.00633374831510859 0.85484 0.00233006739997585 0.59541 0.0168776613318304 0.50513 0.0501226002573873 0.4752
10_19128788 C T -0.0613038738017812 0.25132 -0.0021231818036519 0.46541 -0.000904248407839774 0.99815 0.00526552705889931 0.87161
10_19128886 T A 0.167614113785247 0.11839 0.0336513908579273 0.00087201 0.0354399897436154 0.63538 -0.0344496046439494 0.76341
10_19128947 G C 0.0392404263995076 0.72009 0.00170968583263193 0.93387 -0.0246234551229482 0.76265 0.28995358678354 0.13333
10_19136072 C G 0.065482556432859 0.55482 -0.00203284947233595 0.79128 -0.0760875327122246 0.35671 0.225996578806504 0.24289
10_19136279 A C -0.0046933875918682 0.93226 -0.00352498036213749 0.34779 0.029842038613031 0.47497 0.067063803632513 0.52795
10_19136827 T C -0.0794524127194297 0.12246 -0.00466451020166268 0.15577 0.00101297972853777 0.95994 0.00516765784568253 0.86073
10_19139579 G A 0.164400493228122 0.12125 0.0376039623573112 0.00020045 0.0710855260241287 0.32954 0.0639231707579016 0.77892
10_19141618 G A 0.10580000366044 0.06974 0.00498609487085749 0.34632 -0.0637699649174003 0.12437 -0.141619226036645 0.034189
10_19141689 T C -0.138406160631467 0.16957 -0.0104330950014819 0.19468 -0.0710054736015747 0.34122 -0.152281942923686 0.24562
10_19145298 A G -0.00983366522714178 0.81609 3.80152106515187e-05 0.8145 0.0353816166297519 0.25873 0.0859003513566231 0.22899
10_19148688 C T -0.0137350408217526 0.84203 -0.00285183003233632 0.47683 0.0193762681797304 0.68689 0.0524999981798753 0.68778
10_19149223 G A -0.0856523720340622 0.36745 -0.00820967294130701 0.27456 -0.0513149886598586 0.45065 -0.125308361574383 0.30753
10_19152893 G A 0.153579867564799 0.046471 0.0143862089101612 0.028691 -0.0384721574052181 0.49723 -0.156449790307278 0.094751
10_19164389 C A 0.0988695722706786 0.094137 0.00456415757632565 0.37914 -0.0601843189388415 0.15753 -0.111957075907791 0.076228
10_19164579 G A 0.00932542550688139 0.82574 0.000890958753624903 0.98339 0.0130318223894142 0.62044 0.0348943404195932 0.69942
10_19165022 G A -0.156946525438033 0.18158 -0.00360872373960504 0.67221 0.0188503659505385 0.81291 0.169903901021586 0.39736
10_19188462 G A -0.0196710711542952 0.54692 -0.00121428171019746 0.41418 0.0278336937294208 0.22491 0.0654673192402295 0.24986
10_19192714 A T -0.0585870094936363 0.33473 0.00344651001077909 0.56064 0.0079343957696842 0.84034 0.12339783231419 0.14905
10_19193546 G C -0.0434892081990315 0.41723 0.000315026596722536 0.89888 -0.00309521244975987 0.95382 0.0526032436758614 0.59652
10_19210192 C T 0.134906056220873 0.088484 0.0108786522448169 0.1158 -0.0434956759132247 0.44894 -0.155933332155525 0.10962
10_19210791 G A -0.0921065920016517 0.26807 -0.00870081187497845 0.1234 -0.0272114990307654 0.65353 0.0688964238552845 0.62206
10_19211313 G T 0.00547316404764314 0.95896 -0.00316121945110495 0.63371 0.023968525080207 0.71823 0.0792907305094505 0.65783
10_19211445 A G 0.07442308387636 0.4779 0.0174612687946201 0.052142 -0.0652840617627742 0.37672 -0.0590504752995503 0.59323
10_19225958 G T 0.0163549264390678 0.84204 -0.0019469520935737 0.65834 0.0195495904427798 0.71925 0.0754529725473325 0.58146
10_19225972 C T 0.00736104949945205 0.95227 -0.0164853125537802 0.12702 -0.00792206234056568 0.92919 0.206766182910005 0.3075
10_19236279 C T 0.0893861409196695 0.31172 0.00826836802053378 0.31572 -0.0811434040047743 0.20072 -0.154724227817747 0.19053
10_19264751 A G 0.0823245444594617 0.40721 -0.00257902946827944 0.72856 -0.0954766148315802 0.18309 0.18052219799452 0.33494
10_19264757 C G -0.0833713911696127 0.070321 0.00459564184683278 0.3137 -0.00208382864477746 0.97007 0.105046118566599 0.16035
10_19264794 G A 0.133327824418025 0.05884 0.0116020600308655 0.059348 -0.0494254573985284 0.32997 -0.176159716265023 0.047388
10_19264808 A C -0.0650869684061605 0.49983 0.00756099420654409 0.41312 -0.114783524981063 0.10596 -0.13852201925202 0.2713
10_19264814 A G 0.105472932292553 0.21268 0.0136724393868012 0.073441 -0.0663899902488925 0.26778 -0.132134192291406 0.22756
10_19265923 C T -0.141769043382982 0.11271 0.00426100426507727 0.64711 -0.111739801068418 0.085459 -0.136971313638882 0.24215
10_19266035 G A -0.0913871871346407 0.27307 0.00252949298447536 0.80968 -0.103738632266428 0.083141 -0.124696270479486 0.24837
10_19271125 C T 0.0629192804330191 0.58667 -0.0129579199400245 0.22124 0.0788960119028491 0.33145 -0.0352556985095986 0.78625
10_19274371 G A 0.174771831579901 0.030337 0.0138072944688808 0.038845 -0.0491658216801205 0.39931 -0.184187207104276 0.056609
10_19296017 T C -0.108300950166428 0.14766 -0.00610298266202952 0.31106 -0.168851052334199 0.0020728 -0.0809573568452287 0.40593
10_19296038 A C -0.0652200661067677 0.36318 0.000367611491871899 0.94196 -0.130924906198524 0.012052 -0.0507577766755214 0.53515
10_19296225 T C -0.098466690538386 0.19855 -0.00205059866563197 0.66822 -0.153556641744819 0.0047241 -0.0556654981252648 0.52617
10_19296453 C A -0.0591274830772166 0.41374 -0.000720234854130528 0.8153 -0.138273787994119 0.0088566 -0.0850303892129812 0.36241
10_19327485 C T 0.159621000076091 0.21189 0.00937953318697519 0.43319 -0.0557208125177989 0.5535 0.0383114186354604 0.90653
10_19327545 A G -0.0445961841481299 0.38616 0.00558541627594222 0.21082 -0.0101142946910873 0.8051 0.0274922921098561 0.86674
10_19367376 A G 0.0760593511603567 0.26118 0.0018387184263323 0.8389 -0.041670361581009 0.39797 -0.0643633825461017 0.35062
10_19367423 G A 0.00116873729864477 0.99507 0.0052220984460734 0.61302 0.0184650695080643 0.79647 0.184625442446234 0.24881
10_19513515 T C -0.0386186290850538 0.6859 -0.0151850809310347 0.063426 -0.115279812331272 0.093761 0.0154508729842857 0.99381
10_19520872 A G 0.0288435742676048 0.58924 0.00364741118056528 0.48957 -0.0451887470919477 0.24298 -0.0240350084288014 0.55893
10_19526711 C T 0.0344753688577432 0.65457 0.00589186817051533 0.39683 -0.0114012847776354 0.84413 -0.00168849525186623 0.85862
10_19530684 G C -0.0235811103730693 0.79141 0.00713521464458806 0.38056 -0.0158163928123005 0.81702 -0.0288851170778908 0.71425
10_19530729 A G -0.0203057389894094 0.7266 -0.00163518530413491 0.59795 0.0229943140183658 0.57514 0.0901562440322106 0.35981
10_19531917 C G 0.0631779132169323 0.51331 0.00412197982925149 0.65832 -0.0380544024679647 0.59316 -0.0581619622783139 0.56103
10_19532084 G A -0.021362985973254 0.57001 -0.000376577349923607 0.68382 -0.0100791951690441 0.73685 0.0129720713241923 0.94216
10_19537409 G A 0.139009734986922 0.068572 0.0113319377627971 0.062969 -0.0434871933511984 0.44143 -0.149398675453727 0.089012
10_19537841 A G -0.0413812772790203 0.64349 -0.0113646778425896 0.12641 -0.120362175514378 0.06404 -0.00097256074559641 0.89677
10_19537918 C T 0.0871520354341745 0.18605 0.00239385022076412 0.75872 -0.0656421935872479 0.15621 -0.1399006722308 0.06558
10_19538285 G T -0.00353741210079419 0.92569 0.00131877139194389 0.88311 0.00737478801760646 0.79762 0.0547273802494528 0.49637
10_19538914 G T 0.112764918062651 0.4743 0.021015727127153 0.12399 -0.134610723733309 0.22902 0.182495429876037 0.45956
10_19538925 T C 0.100557015449712 0.089152 0.00353131483988284 0.55794 -0.0567549183844259 0.18076 -0.109550035201733 0.099966
10_19566294 C T 0.0408359508618479 0.47314 0.00451222607703887 0.3672 -0.01291741555525 0.76333 -0.0444441575385064 0.37207
10_19706205 G A 0.00770848706058624 0.86277 0.00353982665507186 0.3331 0.0328898278759146 0.26624 0.0415571629660135 0.60063
10_19706281 G A -0.0426523820384278 0.62168 -0.00355900761944413 0.52686 -0.0301576252292296 0.63238 -0.103479514014259 0.31447
10_19888419 C A 0.0317497461648833 0.47906 0.00298096373985178 0.4937 0.00160147437786544 0.93777 0.0287212171572832 0.82293
10_19888457 C A 0.0661444297640077 0.67917 0.00085257493474115 0.99879 -0.0696955589540834 0.54271 0.136171642249606 0.58169
10_19961709 C T 0.10602926519738 0.46474 0.0147244649731794 0.29269 0.092410233185623 0.36958 0.0029818803582987 0.95161
10_19961894 G A 0.0214767696223334 0.68767 0.00160704587468029 0.83326 -0.00256819447235503 0.96341 -0.00441097378403556 0.7364
10_19969752 G T -0.035220025951155 0.51466 -0.000664293267297356 0.67552 0.0184273853348222 0.62173 0.0634838644726671 0.439
10_19969873 T C -0.0565009587815107 0.6954 -0.00166916485347371 0.84494 -0.00522687722275327 0.96635 0.0322300662441836 0.9422
10_19988924 T C 0.0276033051578236 0.72104 0.00629364822965422 0.3464 0.0304519533819273 0.56972 0.114988583965852 0.32392
10_20078513 G A 0.196158185520628 0.15735 0.0264839098703822 0.037703 0.0596256906908223 0.53975 0.301305291727284 0.17753
10_20079538 A G 0.0135580723406822 0.92761 -0.00183923141020935 0.84357 0.00259887255470873 0.97399 0.270511743239876 0.27046
10_20094286 T C -0.0239064067593222 0.5894 -0.00140178080327806 0.4642 -0.0137971513048189 0.68509 0.00444534337390028 0.81627
10_20101698 C T 0.111616766896542 0.41244 0.0109725429440453 0.38047 -0.033798119581133 0.73389 -0.0596461267377681 0.69474
10_20124953 C T 0.0757852046486193 0.31089 0.00753323724272835 0.16737 -0.00667514737715982 0.91233 0.0198243620983449 0.96901
10_20126170 G A -0.036149177260772 0.39397 -0.000987621935046145 0.5251 0.0183012816236715 0.53437 0.0634660459780536 0.34209
10_20147384 C T -0.0235129979588068 0.67844 -0.00203277846551316 0.46136 -0.00998904152337838 0.8241 -0.0456454043610849 0.34935
10_20147478 T C -0.0203208337520809 0.84534 -0.00650361289161794 0.40369 -0.00146549805618698 0.99329 -0.139530998009402 0.28936
10_20147533 G T -0.00615083881178646 0.94099 0.00168134659768674 0.89303 0.025080360234126 0.68502 0.0651248269385638 0.64472
10_20148059 G T 0.0532146625048632 0.55158 0.00495382134703883 0.5714 0.0433613186570085 0.49226 0.0761913398208428 0.6346
10_20163697 A G -0.0797350401968937 0.48815 0.000182142598128553 0.94426 0.0315625150696069 0.68615 0.063761641842493 0.76345
10_20189776 C T 0.241812287263614 0.039992 0.00462661684316562 0.7504 -0.0267431526675839 0.75738 0.0411952222712414 0.89972
10_20189827 A T 0.110883526739079 0.42035 0.0174602007954623 0.19999 -0.0755274434584126 0.4438 0.0104012921511824 0.97769
10_20282306 G T -0.0317612107149698 0.79444 0.0154166127154058 0.21891 0.0457989919893165 0.59817 -0.300136394971131 0.1123
10_20282552 C T -0.0194943162656288 0.82487 -0.00107492412574165 0.80867 -0.0389400872577677 0.55208 -0.052469398106749 0.61248
10_20363177 C T 0.0417720392178101 0.58111 0.00853029801293186 0.19865 -0.00643599725128669 0.91482 0.0672009894471233 0.61843
10_20363282 A C 0.307868603740362 0.016781 0.0264165089385775 0.042019 -0.13705130353259 0.13046 -0.171076169769024 0.38328
10_20370455 C A -0.046870507843726 0.58415 -0.00356071460115668 0.56425 -0.0111379917137495 0.86958 -0.00931219620581062 0.84103
10_20373106 C G -0.0317050629054302 0.58621 -0.00374656340280496 0.28785 -0.02224469581395 0.60318 -0.0324852242862083 0.5073
10_20373159 G C -0.0167473800675301 0.7132 0.00196052614353046 0.7278 0.0144676926790915 0.64869 0.00969558918344144 0.89666
10_20373462 C T -0.0540451489767567 0.3445 -0.0025039994096207 0.44816 0.0307521413482175 0.44538 0.073775536198945 0.44264
10_20373463 G A -0.0220204422105131 0.60212 0.000159562313501209 0.81413 0.0101706875306078 0.72443 0.0188712867245218 0.96217
10_20381608 G A -0.0186266739739153 0.66233 -0.00172552178063122 0.43086 -0.00198734890959985 0.96942 -0.0137446740487623 0.58144
10_20382038 G C -0.0847428768922284 0.53756 0.00365974649538322 0.80923 0.0429023088412981 0.65308 0.101599879967325 0.66915
10_20508918 T G 0.208945811707641 0.07456 0.00916114912020349 0.44639 -0.0421708426083347 0.62447 0.0385726641248433 0.90543
10_20508943 C G 0.0467691629966988 0.28525 0.00332671113619898 0.48271 -0.0353566649030536 0.26632 -0.0827663052957421 0.095287
10_20508947 A T 0.284213440667828 0.010533 0.0145146871257973 0.19836 -0.0252953616074273 0.75251 0.049257255549752 0.85687
10_20511602 C T 0.145772613746975 0.20307 0.0323274921322477 0.0035688 -0.039801225855768 0.63755 -0.269052777049538 0.12474
10_20511796 A G 0.0132624937638868 0.8549 0.00462742698603309 0.42191 0.0510159350263255 0.30364 0.117937604528959 0.20622
10_20511888 A G -0.0418876864714382 0.7239 0.000989786698684193 0.98807 0.015849802092484 0.84731 -0.000560423501530758 0.92529
10_20513033 T C 0.0797855516364806 0.48139 0.00926350939172487 0.41531 0.0114622253463531 0.87842 0.0382815360026579 0.90263
10_20517856 G A 0.0766048388847253 0.46001 0.00278696652237269 0.83263 -0.0348892754187286 0.64893 -0.043486937500721 0.70095
10_20518794 C T 0.0522956800427752 0.37949 0.00584845434902253 0.21048 0.0253662517130349 0.54042 0.0549103578688313 0.57394
10_20520127 G A 0.0016903941479231 0.97834 -0.0021756215571314 0.34033 -0.00601603821651108 0.86693 -0.0188290801849533 0.51114
10_20547041 T C 0.0207407503638549 0.825 0.00260496589100489 0.84551 -0.0228682885154945 0.73763 0.348890682792865 0.033818
10_20547222 G A 0.0563119330916586 0.54165 -0.00288155775517974 0.65306 -0.0341612163378779 0.61053 0.340378341750456 0.019776
10_20547456 C T 0.0192741794236247 0.79706 0.00956420392195157 0.14912 0.0336649247430157 0.50736 0.139564680798683 0.24078
10_20547496 C A 0.0729014274479458 0.42615 0.0126668268904782 0.092832 0.00126272684651377 0.97479 0.0351286543740701 0.87792
10_20558464 C T 0.0322846675390202 0.72547 0.00127425885803642 0.96082 0.0047031156632245 0.93272 0.332219346755984 0.03816
10_20558630 G A -0.0374218770920591 0.44157 -0.00654433272054614 0.047311 0.00586502053507353 0.84623 -0.0171957247720023 0.59159
10_20697784 C T 0.049344684884535 0.62754 0.0113844474627205 0.24456 -0.0909144222623155 0.20853 0.0284611922600668 0.93704
10_20697923 A C -0.0270573845385507 0.80615 0.00672843141952691 0.54113 -0.104849140624559 0.17987 0.00278332535747663 0.9331
10_20702890 C T 0.00978991891321043 0.77953 -0.0011877874887556 0.44039 -0.0093346149294385 0.7142 -0.0221253273690291 0.3916
10_20703631 G A 0.0633730471045317 0.41297 0.0124716121840457 0.072744 -0.044634571389021 0.42022 -0.041461552610528 0.60014
10_20703646 G A 0.048703589986717 0.63889 0.0238362187575699 0.025148 0.00653867523610949 0.92085 0.0925979524525752 0.65946
10_20704180 C T -0.0450840731077538 0.56948 -0.00499427392283261 0.38909 -0.0792313436987658 0.17416 -0.138673186342644 0.18606
10_20704199 A G -0.0196146763633158 0.83078 0.0223345841549422 0.019708 -0.0241438354721354 0.7331 0.0536824078022974 0.80639
10_20705190 T C -0.065302057885136 0.45265 0.00192519031438164 0.88212 -0.124240585015124 0.051449 -0.110355816080715 0.30701
10_20705372 G A -0.040631044238015 0.70628 0.00476935788335439 0.68364 0.0331751899363515 0.65851 0.0637726692634253 0.76764
10_20706047 T C -0.0779396788193816 0.36628 0.00186787124577343 0.88567 -0.0818793791031778 0.19829 -0.0583777664001623 0.53905
10_20706279 G A -0.0346852044616532 0.66472 -0.00129486551566345 0.75263 -0.0659943549313084 0.27059 -0.137047205601425 0.17982
10_20707438 G A 0.0610288908755982 0.62152 0.020536059591583 0.09422 0.00539768401397892 0.94311 0.0248213981449902 0.96743
10_20707786 T C -0.0495866962011948 0.30861 -0.00131128363472609 0.55303 0.0426403937734096 0.20887 0.0819157425981499 0.28082
10_20731301 G A -0.119059324415185 0.11891 -0.00767871582314974 0.16435 -0.0122689151321982 0.83247 0.0645813341204793 0.64908
10_20731323 T C -0.0916748613168693 0.22906 -0.00469272031512455 0.37406 -0.0376087183059516 0.49412 0.0274797788492559 0.91887
10_20736854 A G -0.121229837980296 0.19874 -0.00598707010809469 0.41823 0.0339956222767997 0.60197 0.165646423973912 0.30534
10_20736939 C T 0.0523044681357775 0.44965 0.00865006390140887 0.10655 0.0475587582052497 0.33092 0.0701408913531543 0.51995
10_20737960 G A 0.109220991589447 0.29142 0.0133342767791996 0.012287 0.0449435192061898 0.53546 0.0753440351934759 0.49762
10_20742238 G A 0.0799225432580524 0.51248 0.0263450418191794 0.02618 -0.0431631103282122 0.61726 -0.246263709351412 0.17974
10_20742623 C T -0.0178017503121631 0.8309 -0.00344777537920425 0.32257 -0.00110410482913153 0.99634 -0.000197879765359995 0.82148
10_20742763 C G 0.0133012525889934 0.82032 -0.00112019829223696 0.65366 -0.00921082470729124 0.83429 0.00768257209554829 0.90448
10_20742765 G C -0.0591424437089111 0.33728 -0.00617802652083779 0.12672 -0.000319195690026888 0.99109 0.0574800890472283 0.60057
10_20742907 C T -0.0465252013284662 0.35878 -0.000375319618383704 0.74778 0.0274146689972561 0.44381 0.0721337252167977 0.37865
10_20743832 C T -0.00687624786541394 0.9388 -0.00171759253690201 0.59907 -0.011997773208371 0.86905 -0.00305471961307863 0.8128
10_20745377 C G -0.0216780894057116 0.81965 -0.00193422780377328 0.73735 0.0416948583298262 0.53475 0.0546190847726107 0.78377
10_20745706 A G 0.00590194029427302 0.95199 0.00119430291912434 0.96796 -0.0330181883452718 0.61031 -0.194459637302099 0.15742
10_20745800 A G -0.151600024528336 0.14952 0.00214886239209516 0.9181 -0.00634987987620211 0.94076 -0.124262684695358 0.51384
10_20745904 G A 0.0206016921377269 0.83022 0.000978061324648517 0.98617 -0.0563660030646703 0.40092 -0.0691004779892539 0.54404
10_20746044 C T 0.123925857322234 0.20668 0.0168913383990506 0.0612 -0.122485560026183 0.076073 -0.272569042311738 0.048201
10_20746343 C T 0.0117465499127534 0.90807 0.00127216819193234 0.95563 0.0564109554356067 0.41442 0.0177166541684659 0.9933
10_20755738 T C 0.00292061507185456 0.97881 0.0168180877219133 0.058522 -0.0181422067493159 0.7851 -0.0907617711357709 0.44353
10_20755923 A G -0.0811931817967652 0.37397 0.0178834396807894 0.077126 0.00637263799977812 0.91034 -0.0774258337725109 0.57381
10_20755943 A T -0.0166901140326923 0.85045 0.000872335980974332 0.99608 0.0586374499264882 0.35476 0.0743591035268458 0.67144
10_20756144 G A 0.0965644837179208 0.35911 0.0166088470149226 0.083649 -0.0685367272382413 0.35749 -0.187643100107189 0.19511
10_20756824 G A -0.0385772158926935 0.47214 -0.00237993827636373 0.43772 0.0233879355363252 0.52784 0.0669395389344691 0.47245
10_20757168 G A -0.0196940080506007 0.83624 -0.000407500639071835 0.88333 -0.0580657522183427 0.41426 -0.0708149062292903 0.54685
10_20757724 C T 0.00203364840680548 0.98559 0.000562611644925283 0.95372 -0.0144685021374568 0.81723 -0.0562716731290409 0.35804
10_20757908 C T -0.0313875500243761 0.67546 -0.00315001725717555 0.53222 -0.0278942577394158 0.60873 -0.0129317904754593 0.78851
10_20758091 G C -0.0887271658234079 0.33664 0.0137614201015336 0.13428 -0.0708211314269476 0.30906 -0.0756802377486285 0.52428
10_20758478 G A 0.0656010617573242 0.23489 0.00891197910298691 0.07239 0.0353671600052269 0.33664 0.0382983418729331 0.78081
10_20759318 A G 0.0565830231859093 0.37682 0.00736423443676611 0.18806 0.0495563447139691 0.25482 0.0835579620542129 0.43097
10_20759729 T C -0.110447888333918 0.26023 0.00980374708732522 0.37609 -0.0183078668394917 0.80468 -0.0479298388373832 0.71079
10_20759840 C T 0.117422487191168 0.29382 0.0175224881858153 0.071084 -0.0890203806037635 0.27162 -0.146837094544672 0.29828
10_20765182 A G -0.0893977089325136 0.44789 -0.00284374607799951 0.75464 -0.0775805148882115 0.36108 0.0502745239466698 0.8653
10_20765297 A G -0.100453641201161 0.27666 -0.0147550036853506 0.055076 -0.0339683061001041 0.61852 -0.0485855210393401 0.62975
10_20765699 A G -0.0488410017632671 0.65688 -0.0113876388136455 0.27303 -0.0682149136609629 0.3953 0.0351303844064875 0.92087
10_20767071 C T -0.0280179295854509 0.83074 0.00681583717323485 0.5971 -0.0828910354338318 0.37835 -0.0139005083194896 0.87093
10_20800198 C T 0.108888254228653 0.25939 -0.0235862198907531 0.0017748 -0.0235484454779788 0.74088 0.173357164625953 0.25145
10_20800245 G T 0.000173159425989339 0.99597 0.00311973873109274 0.6833 0.0175581478484302 0.70939 0.0431814652916353 0.78394
10_20800478 G A -0.0271969880071704 0.68026 0.00168530071176421 0.88444 0.0406685223070345 0.39203 0.0762263752718639 0.55764
10_20800521 G A 0.149610592653479 0.1376 -0.0100044565568689 0.32054 -0.151908737098165 0.034641 0.0629237283096235 0.80214
10_20804012 T C 0.043190999381951 0.42865 0.00310410553813429 0.5641 0.00722460130557013 0.83518 0.0163558925361423 0.99709
10_20807919 C T 0.155706447468832 0.11211 -0.0181631010791361 0.011003 -0.0544698669608985 0.45064 0.165724966795028 0.24909
10_20808202 C G -0.169026653522929 0.13643 -0.00487974623021791 0.5429 -0.0197153425335874 0.81692 -0.0390291875723885 0.72884
10_20809024 A G 0.00141055804521906 0.98233 0.00294228635761893 0.42537 -0.00669899433561033 0.83959 -0.00468164806073594 0.63415
10_20809286 G A -0.0330635675588955 0.696 -0.00751497926934814 0.094229 -0.0277623075550799 0.66382 -0.0869904108184917 0.20739
10_20810002 G A 0.0446046100144746 0.65744 0.00640683066252261 0.49581 0.0127406442215943 0.85172 0.151467678416071 0.33573
10_20810075 T C -0.0555839438831268 0.26588 -0.00286213244722048 0.26807 -0.00766935950453205 0.84993 -0.0156518380316897 0.56924
10_20810441 T G 0.0854705045362335 0.21088 0.00909178226917515 0.12005 0.0186513894228163 0.68533 0.0357417075320609 0.83212
10_20810833 T C 0.00447761665802829 0.95458 0.00176955856430879 0.86591 -0.00580818930791527 0.9201 0.00673847874831677 0.91709
10_20811396 T A -0.0521590786168101 0.56037 -0.000395952892544443 0.8714 -0.0186047648020351 0.78839 0.047530974359771 0.80826
10_20811585 C G 0.151590576354497 0.062535 -0.0198712858625259 0.0042323 -0.0497783463567304 0.3957 0.0956140797796325 0.51627
10_20811655 A G -0.0382898043634316 0.55589 0.00279393120877818 0.70831 -0.0481800511748049 0.30383 -0.0460073802436604 0.46693
10_20833482 T C 0.169356434065819 0.028635 -0.00913695577604549 0.20978 -0.141845515097464 0.011039 0.12252900718069 0.43121
10_20835256 T G 0.183968290408656 0.024206 -0.0183644228256554 0.0073915 -0.0596802378661695 0.29494 0.068652228199566 0.67291
10_20836639 A G 0.181307558007021 0.030834 -0.0084733186659192 0.25476 -0.185328203767364 0.0018173 -0.0467225825411991 0.64411
10_20837497 C T 0.180022992169769 0.035001 -0.0126225445041749 0.13095 -0.12123262706239 0.049987 0.0971259718059711 0.60028
10_20839939 T C 0.0990329926172282 0.38533 -0.0153189530923411 0.14025 -0.0813414711483489 0.33695 0.00682834779379273 0.95809
10_20846018 C T -0.0351675666556266 0.54491 0.00518300757121676 0.35708 -0.0213939050584371 0.62238 0.0170027709464894 0.99585
10_20846675 A G -0.0150253049442211 0.80519 0.00574076341431933 0.32338 -0.0138079357398909 0.77099 0.0325310768610307 0.84713
10_20848686 C G 0.00578109574898181 0.88876 -0.00157013694057715 0.42946 -0.00986627607405095 0.73177 -0.0168403081371704 0.52505
10_20851467 A G 0.152058164804055 0.04238 0.000523555945045501 0.96783 -0.140672970222724 0.0088144 -0.190731773508208 0.11261
10_20852416 G C 0.207117326991809 0.0074574 -0.00399975065755491 0.52316 -0.106695601776217 0.060317 -0.01975411291923 0.78048
10_20853061 C G -0.0193255808151926 0.76555 0.00109539527048612 0.95833 0.0107983751567488 0.80972 0.0385564536192908 0.79883
10_20853963 T G -0.00794774552120012 0.91948 0.000299596160703456 0.94942 0.00102300638701254 0.97599 0.0111505338258019 0.96869
10_20854079 A C 0.196447145148883 0.0064481 0.00142289326347943 0.93736 -0.120348809222 0.022662 -0.060177799077218 0.55706
10_20854406 T G 0.0888306701963847 0.31984 0.0091153528705621 0.16283 0.0199309135907556 0.74251 0.055587301486263 0.69647
10_20854531 C T 0.201627009684959 0.0029796 -0.0045504737860096 0.44144 -0.104206747741238 0.033216 -0.000718517701038617 0.88535
10_20854726 G C -0.00294807177465287 0.95937 0.00275717978915456 0.59513 0.00956069409525038 0.82795 0.0237060648906 0.9058
10_20854812 G C 0.148286128186568 0.053891 -0.00814728073916894 0.32272 -0.163982686963145 0.0023895 0.0579828567137292 0.79039
10_20854857 G C 0.0262660234114918 0.74034 0.00944429757702975 0.29207 0.0425317575637364 0.43116 0.130400035940489 0.40131
10_20858854 T C -0.0476902106678896 0.34518 -0.00266648695469171 0.32488 -0.0239104406187759 0.52842 -0.0577135726352103 0.2217
10_20859533 G T 0.159028599792316 0.038738 -0.00709632534715986 0.30998 -0.121348334813574 0.028222 -0.0176977498840065 0.79266
10_20863489 G A 0.175514593022519 0.018271 -0.00634118816434593 0.33177 -0.120546734565251 0.023092 -0.00885224389282015 0.83709
10_20863782 A G 0.0915022466554643 0.30764 -0.00579443085046564 0.4882 -0.061280215294972 0.35119 0.0215098344813575 0.97588
10_20865378 A G -0.00180629380771606 0.95241 -0.00178559311100983 0.41067 -0.0095821364114966 0.7504 -0.0190786372201194 0.51708
10_20866367 A G 0.155197220689679 0.052083 -0.00218266767727431 0.70611 -0.140114001116369 0.014434 -0.206924048788712 0.097521
10_20869318 G T -0.00103550802029273 0.99196 -0.0146566051116556 0.13956 0.00371508450711088 0.96729 -0.11842855458528 0.44349
10_20873664 G A -0.00145988525887771 0.97788 -0.000466232114731334 0.84593 0.0242232287659008 0.6268 -0.00198741239641416 0.87074
10_20878295 C G 0.0164750971604619 0.80074 0.00404066097100886 0.51938 0.0171337661216508 0.68802 0.0634015095797113 0.57782
10_20878377 T G -0.105694870539857 0.32597 0.00057235484279539 0.97763 -0.0488629875713904 0.53933 0.122624371098515 0.50662
10_20878661 C T -0.121726824060849 0.21505 -0.00390675683364105 0.61941 -0.0322788541512317 0.65541 -0.0390815823268689 0.73133
10_20879801 T C -0.138051579628728 0.18718 0.00098364361416047 0.98395 0.0226397161411286 0.75835 0.109627940162142 0.45357
10_20880313 G A -0.0445130180369583 0.44688 0.0033807867116772 0.58523 -0.0129205253445493 0.77546 0.0551753747925533 0.61543
10_20886656 C T 0.04430531260104 0.57659 0.000252131494400067 0.89644 -0.0352965070878547 0.54512 -0.0611489229697768 0.29683
10_20888550 A C 0.029861851021743 0.67792 0.00107750852735389 0.97037 -0.0813165826461821 0.1106 0.181653021223638 0.14233
10_20889475 A G -0.0298229607086554 0.46263 -0.00209672881863574 0.3324 -0.0047003227817892 0.89617 -0.0189244438442218 0.48842
10_20889703 T C 0.11939203518455 0.20667 0.013400913675122 0.16655 -0.132058712634083 0.047173 -0.0998734841179273 0.44838
10_20890030 G C 0.0267272846868701 0.7359 -0.00495596565095444 0.39029 -0.0927226704534891 0.09815 0.22238423568323 0.072194
10_20890365 C A -0.120380302990097 0.22916 -0.0160815477825111 0.086077 0.0150379028715839 0.82464 0.0757070214436953 0.72379
10_20890550 C T 0.102849503850886 0.3033 -0.0102413428276798 0.15405 -0.0932381887174696 0.2025 0.304515286645615 0.032227
10_20890650 G A -0.0878248710355069 0.32014 0.0138831860729551 0.14126 -0.00403438399153757 0.95871 0.0624782781862454 0.75997
10_20891026 T G -0.0236303097743821 0.56934 -0.00165434110681029 0.38063 0.00142551068773662 0.94068 -0.00698430237576558 0.62514
10_20891335 A C -0.0373853680413627 0.62661 0.00863756175392696 0.27915 -0.0789434408249265 0.15962 0.0791594641467704 0.61024
10_20891784 C G -0.0194536326982506 0.80807 -0.00118618661406524 0.78401 -0.0250955032404038 0.68075 0.121748969951158 0.39771
10_20892194 A C -0.0925002001937669 0.26035 0.0153293523995124 0.094642 0.00665138810182992 0.8988 0.00384537036606897 0.93066
10_20892298 G A 0.115011792244841 0.19292 0.0109276895706946 0.25913 -0.109028195517733 0.086673 -0.0978082283030968 0.457
10_20892418 T G -0.0171659998670519 0.81105 0.00245060557667219 0.8109 -0.0798718241956896 0.13046 0.10902615863929 0.42196
10_20893721 A G 0.039514283356781 0.68061 0.000478117307989941 0.96488 -0.0835866520039629 0.2332 0.177081022136197 0.24466
10_20895167 C G -0.0259970285977068 0.5661 -0.00281155731033742 0.2747 -0.0351569931463511 0.29325 -0.0446262047961194 0.27509
10_20897849 C G -0.00445610009212074 0.94101 0.00287930596016685 0.69953 -0.00249676862399517 0.97244 0.0146515801900837 0.9828
10_20899572 C T 0.00984343393506822 0.9176 0.00421741755039126 0.66154 -0.0639567961905728 0.32065 -0.0974634885987499 0.39067
10_20904566 T C -0.0127216987313899 0.70078 -0.003140742660995 0.1552 -0.0193596371596507 0.45431 -0.04147284450475 0.2296
10_20905201 C T -0.118451512024738 0.23776 0.0178658015362002 0.10098 -0.0133486787321324 0.86373 0.147415721669008 0.45899
10_20906045 C T -0.085895018690736 0.49461 -0.00564621041089978 0.5139 0.0823376605818121 0.3526 0.137878798809039 0.47466
10_20910183 C T 0.108758808410028 0.23383 -0.0070360988795972 0.39163 -0.0718780651051255 0.28051 -0.101256588554461 0.45895
10_20910473 G A 0.0904559841727354 0.23528 0.000539077990305402 0.96802 -0.097501411024698 0.075148 -0.018240789519814 0.77728
10_20910521 G A 0.180827114247945 0.045602 0.0183995117882092 0.017772 -0.0895606558920062 0.17336 -0.136968032101842 0.22064
10_20910666 G A 0.100762400567309 0.25924 -0.00137211019885516 0.76925 -0.0767361915989695 0.2223 0.0111322801445911 0.96673
10_20911364 T C 0.101268163351724 0.16629 -0.00497336512029634 0.38591 -0.0690681908532532 0.19825 -0.0547096024256206 0.53863
10_20911415 C T 0.0433574665317536 0.57822 -0.00302351383847422 0.57253 -0.0517843262268564 0.35188 -0.0200178188620375 0.75002
10_20911454 T C 0.121245129770318 0.091636 -0.0103453047247293 0.093237 -0.0880290145405296 0.10032 0.0173534832890875 0.99481
10_20916527 C G -0.111732272280078 0.19012 -0.00913669267495572 0.18723 -0.0260520357772962 0.68421 -0.0448862904355217 0.62784
10_20916598 C T 0.0590681464356753 0.25146 0.00437221691874609 0.35817 -0.0396074892649084 0.2789 -0.0516923980548878 0.31609
10_20916689 G A -0.108543166807869 0.27981 -0.00982576680294685 0.1878 -0.0257015688658383 0.73221 -0.0229635347253445 0.76959
10_20928517 G C -0.0255876862295291 0.63073 8.1844944118009e-05 0.85311 0.00466409469066453 0.88893 -0.00529667718789848 0.74678
10_20929009 A G -0.0130305946823943 0.90003 -0.00686731012266257 0.36952 -0.00121024985268835 0.99603 -0.100108616540886 0.42435
10_20929103 C T -0.111577105375044 0.33379 -0.0177913499596225 0.077484 -0.0105284281322846 0.90777 -0.0462793260050636 0.72277
10_20929339 T A 0.0140562966831953 0.72165 -0.000814780110657028 0.57429 -0.0292602708677469 0.29412 -0.0507568076138018 0.18094
10_20929363 T C 0.136037629110235 0.071848 -0.00695567347172665 0.27483 -0.115181426592386 0.034981 0.103045810127102 0.48787
10_20929374 G A 0.0315680428285123 0.73127 0.00469274684488258 0.62297 0.0150551220704929 0.80781 -0.0438014880463256 0.64462
10_20929619 A G 0.106853613820049 0.29697 -0.00729282696250652 0.43896 -0.152940831973766 0.042743 0.14230406200999 0.48456
10_20929824 A G -0.0960156325333073 0.44479 -0.0128855128757363 0.18377 0.0746690014497388 0.40324 -0.0273968094508421 0.79772
10_20930375 G A 0.00825372710001235 0.90551 0.00383818250018583 0.48387 -0.00965254700958837 0.85186 -0.0186589363308211 0.62737
10_20932207 C T 0.0241815249790406 0.55454 0.000751667153130174 0.97829 -0.0198212115725902 0.50123 -0.0405414542401738 0.25819
10_20932420 G A -0.0394567887910933 0.47658 0.00181891677207099 0.78034 0.0177227462031459 0.64505 0.0428051455029907 0.66093
10_20935469 T A 0.0818705474716677 0.1256 0.00549396293212983 0.22654 0.00522186436649591 0.87417 0.0104603965763179 0.92514
10_20944433 G A -0.00240957770658577 0.92683 -0.00250057157254231 0.20145 -0.013061420678801 0.59355 -0.0298296639327158 0.29559
10_20946302 T C 0.0281388071605655 0.86217 0.00460665642976755 0.73638 -0.0493097900247348 0.66667 -0.201559195137899 0.24578
10_20946619 A G -0.0389351015471668 0.66897 0.0124546980295764 0.15653 -0.0246200974628439 0.71113 0.0959080498442736 0.57653
10_20947333 T G -0.0264238542215704 0.75092 0.0138850331815519 0.071744 -0.02746363916293 0.65109 0.0581115264096021 0.73704
10_20947346 C T 0.0035459825393211 0.94085 -0.0033990646538684 0.17314 -0.0239037223655033 0.42687 -0.0656880980001145 0.12464
10_20947414 C T 0.0379770469628894 0.69124 0.0162919061132842 0.058889 -0.00257716105048424 0.97867 0.0266831727310445 0.94206
10_20947645 A T 0.0211976638300127 0.80937 0.0199949770567063 0.013786 -0.0222274184649771 0.72499 0.0522724362616527 0.78714
10_20951165 G A -0.00761720200181755 0.89288 -0.00272515019438699 0.38154 -0.0116372956214251 0.80349 -0.00973436728318398 0.70539
10_20953866 G A -0.0971517028828233 0.12737 -0.00807272758523527 0.073395 0.0289880657836416 0.50607 0.0432543230410017 0.75155
10_20955228 C G 0.0401663044524155 0.72174 0.00424414258393039 0.61202 -0.000654454011394722 0.99831 0.0523862997963557 0.75614
10_20962936 C T 0.120936512521819 0.39729 0.00789390746494146 0.43328 -0.092946145428507 0.36324 -0.135539209941189 0.32356
10_20966505 C G -0.310776125361831 0.005649 -0.0144214183273714 0.1446 0.0705921153854444 0.38602 0.376366642844452 0.035437
10_20967468 C G -0.179316714159601 0.10273 -0.00679029517713767 0.43284 0.0633338045560476 0.41359 0.355407538437732 0.040137
10_20967469 C G 0.17791548442589 0.084592 0.00921431067619831 0.39059 -0.0178320751455792 0.8173 -0.145244588913325 0.33347
10_20969179 G A -0.138443879902912 0.26503 -0.0124311644904214 0.26014 0.0690892696153798 0.43695 0.400597203283371 0.053281
10_20969251 C T -0.0529227813467341 0.45923 -0.00412337554391675 0.36342 -0.0197741137658617 0.70843 -0.0742241172993244 0.33175
10_20972234 C T -0.0405333049943988 0.49022 -0.00201697602811573 0.51822 -0.0408860232685579 0.342 -0.132674730099021 0.048056
10_20972294 A T -0.0554238618033185 0.40191 0.00102897401991301 0.97017 0.0313141128134452 0.50115 0.0642388866463326 0.5795
10_20973742 G A 0.14190533687275 0.16848 0.0186482713004618 0.064256 0.0795088527909268 0.2788 0.154530438100013 0.39435
10_20975216 C T -0.00851193426977844 0.89869 0.00485882715621595 0.44517 0.0275785951926889 0.58372 0.0633087655210711 0.59844
10_20975283 T A 0.123003616944092 0.33701 0.00652241714288887 0.6452 0.155874211603292 0.077751 0.263742824229798 0.23042
10_20978961 C T -0.024248735447301 0.73372 -0.00100406728395588 0.74291 -0.0198806723297299 0.71538 -0.100989878297019 0.21812
10_20981449 C A -0.0110573722136625 0.8627 0.00254556014496622 0.61054 0.0220317791181626 0.64105 0.0585247925341638 0.46014
10_20981817 C G 0.079779594811203 0.4147 -0.000746189772083131 0.86884 -0.00411416190390945 0.96229 -0.0138331182296715 0.85157
10_20981898 T C -0.456517108423365 0.00038605 -0.0251655695002293 0.042803 0.142816886101605 0.11758 0.696833237587133 0.0019502
10_20982405 A G 0.108468121488395 0.41851 -0.00646389206105478 0.54436 0.0785172945064104 0.40107 0.17326824797214 0.45314
10_20988616 C T 0.104728351205168 0.33187 -0.0116767553020089 0.20061 -0.128710422813094 0.10159 0.243103795451208 0.16891
10_20988643 A G 0.0758790753396259 0.43414 -0.00863825935599784 0.27977 0.0180300884986613 0.78748 -0.0516828705711583 0.64921
10_20989827 G A 0.0749987052534258 0.36467 0.00230776256707421 0.82697 0.132646684731884 0.021723 0.185647985681143 0.1352
10_20991335 G C -0.00171635473794603 0.97424 0.00369570787119145 0.61497 -0.0811664700486496 0.10435 -0.182354436604406 0.037565
10_20991836 T C 0.0458887983998011 0.63763 -0.00983367694091391 0.23358 -0.123943552595459 0.077217 0.228141058053711 0.16746
10_20992078 C T 0.0460928662729189 0.58978 -0.00217513804758704 0.65827 0.148961411560251 0.011145 0.189457411786985 0.1325
10_20992105 C T -0.176001341662489 0.1405 -0.00837125220566426 0.44013 0.0253445126697077 0.76245 0.223992934193766 0.31098
10_20994076 C T 0.0112961780087975 0.91978 -0.000518421626871043 0.87362 -0.120309897795249 0.11411 -0.152497250072623 0.23625
10_20996623 G A -0.239170584318809 0.020994 -0.0144756783233628 0.078384 -0.0113319072011329 0.88451 0.000226583185655455 0.9128
10_20999413 C T -0.0523169470119648 0.39898 -0.00130813837636073 0.64157 -0.0430966695444086 0.34174 -0.153351517899018 0.027028
10_21000617 C G -0.00114790800214247 0.98603 0.00889308363616232 0.34832 0.0156308902295543 0.80994 0.0130318623454534 0.98082
10_21010427 T C 0.0386066892940669 0.67274 -0.00454726585876597 0.54302 0.0602624304334466 0.34933 0.048129197530618 0.83013
10_21010707 C T -0.0190341542473619 0.78133 0.00137039590047872 0.9273 0.0230404089793399 0.63502 -0.0399563336357696 0.57657
10_21012116 A G 0.0256519863235825 0.71161 0.00647032835795053 0.3179 -0.0683375206469915 0.17037 -0.152498455718979 0.075799
10_21012622 C T 0.0400694600867377 0.67663 0.00539265034573265 0.60052 -0.021400131588404 0.766 0.345082862675449 0.024064
10_21012727 G T 0.104851815191329 0.25065 0.0101799991078395 0.26709 -0.0799726389182126 0.21207 0.175230856794269 0.2653
10_21014096 T C 0.0561387689900417 0.51543 -0.000373848851678791 0.86893 0.0533861103278243 0.3751 -0.0665874102059518 0.49703
10_21017642 G A 0.0247867108455058 0.78745 0.00676994755850746 0.43463 -0.0131981462308027 0.85076 0.077004260624873 0.64044
10_21019422 C T 0.0496390261382464 0.64506 0.0133610719799805 0.31842 -0.0209871375551188 0.79324 0.154686952371418 0.52787
10_21019611 A G 0.0160630577522338 0.84793 0.00692476208311042 0.39385 0.0585135579640567 0.30075 0.0264721936497796 0.93483
10_21021914 C T 0.00915753569859366 0.86348 -0.00171827842544538 0.53198 -0.0137696925937414 0.72101 -0.0520445221423004 0.32129
10_21024545 A G -0.0308883500285214 0.66982 -0.00194458074014541 0.6621 0.0814748829669402 0.12724 0.0550911934118882 0.72131
10_21028490 C T 0.0168969422969074 0.86795 0.00427124898000474 0.76492 0.0608709347474675 0.38769 -0.0383038104589748 0.78258
10_21029074 C A 0.00344329479868148 0.96701 0.00560350046971245 0.3979 -0.0727211882223918 0.15226 -0.154686543632245 0.072805
10_21029243 G A 0.0229819924060353 0.84658 -0.00894865019483965 0.28839 0.0472145112879254 0.5706 0.0533121324868609 0.81723
10_21036464 G A -0.0185922150608906 0.75389 -0.002021855584301 0.56179 -0.0107467611271964 0.81915 -0.0646082420666552 0.33402
10_21036654 T C 0.140504283580481 0.11682 0.000323750799357586 0.95114 -0.112366747153942 0.085479 0.0405496374292772 0.86677
10_21036670 C T 0.0282112387113855 0.77755 0.00727110068791222 0.46985 -0.0442616633557352 0.53442 0.219171095366996 0.17756
10_21036800 G A -0.00757459488799758 0.85527 0.00160322273183495 0.80533 0.00172452901867752 0.93695 0.0329098024688373 0.75948
10_21037172 G T 0.0559054468573743 0.64282 0.00699209166459363 0.56994 -0.081727742068804 0.3316 0.111624492059602 0.61079
10_21037615 C T -0.0375781358420519 0.42663 -0.00218671460525857 0.41123 0.000231654992681254 0.97554 -0.0105951558441034 0.65642
10_21040626 A T -0.0135849865334556 0.82551 0.00326898460510987 0.63919 -0.0671575618068953 0.14069 -0.133784128039145 0.090384
10_21041173 C T 0.0295785400794331 0.46941 0.00379356902908418 0.29738 -0.00696961473735495 0.83504 -0.000206442572473827 0.73011
10_21041311 A T 0.0155649774453931 0.73414 0.00352794945706225 0.378 0.00350431327341363 0.89273 0.0255447010676769 0.86403
10_21041388 G A 0.00837847422542562 0.85295 0.000991717648878643 0.95868 0.0115037700605094 0.68519 0.0168422248589116 0.99625
10_21041412 C T -0.0396759384908809 0.58704 -0.00308564532904641 0.3454 0.0393565237973815 0.44682 0.0868501464479064 0.31675
10_21042317 G A 0.132512469545113 0.20183 -0.00470434858759357 0.65884 -0.101687881609905 0.16922 -0.091286336139076 0.61637
10_21044500 G T -0.00062013478688983 0.98924 -0.00311040571395851 0.58782 0.0738428649360607 0.22013 -0.0287223880945669 0.71178
10_21059261 C T 0.0222806694046444 0.83762 0.00743801528079174 0.37693 0.0197447412935467 0.78775 0.161641483303679 0.2463
10_21062725 G T -0.0536957069877968 0.49073 -0.00678867030085594 0.2858 0.0434329579822022 0.43943 0.0115620844441251 0.96717
10_21062756 T C 0.0222862568199857 0.79001 0.00325104661935343 0.72156 -0.100870489539624 0.085859 -0.220569956506146 0.038774
10_21063246 G A -0.0584351898114882 0.49657 -0.0106381756060071 0.14594 0.0554217460278029 0.36826 0.368284042860758 0.009099
10_21065634 G A -0.0268871615278412 0.87249 0.00935209995743206 0.49038 -0.00852632976543019 0.9501 0.382503404546946 0.078254
10_21065868 A G 0.0637566862317459 0.52583 -0.00465451921810493 0.49137 -0.0812568686259599 0.25012 0.0784378867501309 0.653
10_21068696 A G 0.00220902649595123 0.98591 -7.90639979224944e-05 0.91154 -0.0401362529408601 0.55779 0.0760185911412616 0.67477
10_21068878 G T 0.0728338720801056 0.15826 0.00528709745152332 0.23023 -0.00178200227302134 0.97927 0.00579307687617709 0.86543
10_21069068 C T -0.0848716828540323 0.27935 -0.0134711823704423 0.058257 0.0317898972559825 0.56637 0.257527800068129 0.058718
10_21069120 G A 0.00778337927650648 0.89886 -0.000777476523384248 0.73094 -0.0234095768935602 0.57941 -0.0866684868113831 0.2004
10_21071125 G T 0.0644856797992938 0.4553 0.00492220393852264 0.58801 0.0280986353664114 0.63573 0.115474943155143 0.45234
10_21071325 G T 0.00211242006724981 0.98345 -0.0041099815134129 0.43072 0.0875203354210775 0.10188 0.165769430973805 0.16723
10_21071425 G A 0.0834965258705794 0.34416 0.01241002600911 0.12617 -0.00330644121027387 0.96879 0.043324280589323 0.83597
10_21071613 C T 0.000314227845822294 0.99751 -0.00341809922677274 0.46121 0.0814136627120928 0.092596 0.142591626984427 0.19804
10_21074595 C A 0.00652411223511384 0.93792 6.203380580363e-05 0.90698 -0.00592032938656243 0.92651 0.0765452784046994 0.58936
10_21074697 C T 0.00799917294453086 0.85378 0.00456826741680009 0.23156 -0.0219097693959469 0.47266 -0.0435933002204789 0.24427
10_21075434 G A 0.0291503682321584 0.66397 0.00651933574576383 0.28259 -0.0709155519936882 0.13625 -0.148156695205265 0.071223
10_21078719 C T -0.00911185985749807 0.88152 0.0019501101128206 0.8284 -0.073795135448735 0.11633 -0.144896105077287 0.060639
10_21079638 G A 0.023554194050624 0.78326 -0.00518294841140472 0.43992 0.0140844783018249 0.80775 0.267710009916296 0.058159
10_21079914 C T -0.110458840304621 0.25379 -0.0159168736596707 0.047052 -0.00629422346090974 0.93728 0.0937575428127842 0.58809
10_21080374 T G -0.0745830435837502 0.35224 -0.010304429079932 0.15056 0.0406508920163422 0.48438 0.352524309503725 0.011779
10_21085808 G A -0.0754051760314463 0.54722 -0.0152446293166963 0.088376 0.0274395735820675 0.75855 0.0247222611654299 0.96024
10_21088332 T C 0.135391815634906 0.14593 0.00497002978714205 0.66019 -0.106922588740419 0.10817 0.0711420162575208 0.729
10_21088628 G A -0.0207423375508018 0.64269 -0.00186252273422635 0.44996 -5.95798932440013e-05 0.98181 0.00256924306613008 0.81777
10_21090899 C T -0.052444148808804 0.50766 -0.0136514031328813 0.061128 -0.00469132193487527 0.94647 0.0299013356007866 0.91703
10_21091222 A G -0.113933156850587 0.22319 -0.0187187684735958 0.012036 -0.0151656990157554 0.82896 0.0098626235112151 0.95899
10_21093816 C T -0.0693472206345359 0.46901 -0.015935584455854 0.038205 -0.0363144682080357 0.6095 0.0343115691793913 0.89681
10_21098362 C G 0.0285729246148551 0.78554 0.00122070402391581 0.96143 -0.00538015020180246 0.95064 0.0814343996065588 0.64024
10_21100335 T C -0.0532863086053865 0.66402 -0.0131644270999151 0.2016 0.0446541314406227 0.61708 0.205295772734602 0.30812
10_21100359 C T -0.0190104261917755 0.77191 -0.0028862422259536 0.43913 0.00341517389532166 0.92905 0.0468986909154302 0.71285
10_21100541 C G 0.00102017429774253 0.99682 -0.00854658493057313 0.37549 0.0186415845009324 0.82974 0.357292224388268 0.061538
10_21160483 C T 0.187387064550666 0.095085 -0.00957734517744868 0.24676 -0.089486315825205 0.26974 0.298174212572833 0.067886
10_21160528 C T 0.232707079830797 0.042269 -0.00408406750417753 0.60572 -0.0806979287846879 0.33338 0.312800154906499 0.068039
10_21174974 C T -0.0732436636048407 0.3263 -0.00399519320452407 0.34099 0.000567381094556277 0.97996 -0.018742692852609 0.68079
10_2121881 T C -0.162850044480076 0.24241 -0.00363827658069588 0.70842 -0.0307008992308286 0.76389 -0.177005407753773 0.33756
10_2121929 A G 0.0261108088680385 0.72912 0.00145622352980477 0.90134 0.00308173605239879 0.94166 0.00507615758631676 0.89214
10_2122127 A G 0.00236293562195194 0.96583 0.00026484458900142 0.85422 0.0200278273703497 0.48596 0.0304365854076921 0.79209
10_2122326 A C -0.0287673071722523 0.83949 0.0187969295295969 0.17707 -0.0488090246036623 0.64428 -0.111215852141499 0.57938
10_2122337 T C -0.0290989946615101 0.78842 -0.00174324057917955 0.7677 0.0205780343498106 0.78763 0.066018599139869 0.74233
10_2122608 G A -0.00259416355013555 0.94256 -0.000988810623605891 0.56751 0.00666717000514905 0.80717 0.00270953035783981 0.79726
10_2127223 G A -0.0392701026924279 0.69023 -0.00107712634957695 0.79918 0.069538412754887 0.33157 0.139274271482886 0.32709
10_21380730 T C 0.0214743745914186 0.67066 0.00407214056684007 0.29652 0.007164312999879 0.82124 -0.00622820607925445 0.66149
10_21385225 A G -0.0299360720642972 0.63651 0.0055582697929861 0.30968 -0.031568506578129 0.50713 -0.0814631830195979 0.21508
10_21386898 T C -0.0352973135832349 0.59692 -0.00484365626647359 0.23317 -0.0294503856972438 0.5555 -0.0509509081112994 0.39401
10_21388585 A C -0.00819087079236266 0.86253 -0.00145275686412434 0.54599 0.00137982867830846 0.95084 -0.0158914667273293 0.60986
10_21388664 G C -0.00357496733690568 0.97707 -0.0086221896919138 0.41555 0.0335354981259435 0.72856 -0.0067099883558211 0.90758
10_21389040 C A -0.116524820994074 0.33362 0.00100896193888018 0.98531 0.0828830592899906 0.33298 0.175532270890709 0.32125
10_21391612 G A -0.0109188768727675 0.91951 -0.00330947771289086 0.66941 -0.017945531217194 0.82974 -0.0358325018153411 0.75017
10_21391620 G A -0.054243918752726 0.4137 -0.00117359475298213 0.67468 0.0268143432367776 0.56689 0.0813669763198911 0.42985
10_21391734 G A -0.0336829067722816 0.55247 -0.00327399463985421 0.31482 0.0502170526572731 0.21904 0.0856878202996339 0.31875
10_21412385 C T -0.0146983108127228 0.80755 0.00163576054897105 0.86672 -0.0183475225392151 0.69649 -0.0277548727411606 0.58131
10_21412796 C T 0.033283296115246 0.67313 0.004558677718701 0.39252 0.00158012950508483 0.96454 0.0108257638909846 0.93773
10_21415529 C T -0.0805577628614547 0.30708 -0.00672851966800245 0.19952 0.0190426835945381 0.72195 0.0278087897282266 0.90953
10_21417642 G A -0.0143787649186991 0.78569 0.0020644705618865 0.75548 -0.0200498584255362 0.62775 -0.0360074277165467 0.42876
10_21419133 C T -0.0611177697128821 0.2642 -0.00577317405405504 0.14554 0.0222910393100658 0.5521 0.0255975959285275 0.90576
10_21419403 C A -0.0154189615383332 0.84909 -0.0026657201458389 0.59568 -0.0210919483821074 0.73167 -0.036608398755528 0.6341
10_21419566 T C 0.0116796434320214 0.87719 0.00207505601150734 0.79549 0.0183511575718342 0.70921 0.028098014561812 0.88652
10_21419575 G C -0.0131058533177385 0.85696 -0.000714189904663201 0.76078 0.0108660099812666 0.82661 0.0155944380904402 0.99065
10_21420065 G T 0.0199027969305554 0.84785 -0.00418686694845616 0.56072 0.00766600860227983 0.90837 0.012160717077969 0.97601
10_21421045 T C -0.117205650572803 0.24689 0.00128565147502347 0.96162 0.0902380443296853 0.20059 0.382848644148236 0.021321
10_21421828 C T 0.0362121282357791 0.65508 0.00975429525425119 0.20551 -0.0219682836583739 0.71127 0.000738435642017175 0.89571
10_21422614 A T -0.00271821664995811 0.93636 0.000179416200789891 0.82271 -0.00612374211014323 0.85437 -0.0241594836994679 0.40826
10_21422639 C T -0.0431642449708472 0.72511 -0.00911182703793791 0.36171 0.121004159910134 0.162 0.47317048580595 0.01437
10_21422737 G A 0.0549663164327181 0.50148 0.0116785717179289 0.1394 -0.0367140652475018 0.54053 0.0236236269064135 0.95559
10_21422823 C A 0.0501185629209073 0.59295 0.0209867887360823 0.016803 -0.0971399242536196 0.15305 -0.0725025363410369 0.53362
10_21423568 C T 0.0451626945836788 0.58805 0.0056601226040708 0.51062 -0.133173849700337 0.024506 -0.164924143622872 0.14309
10_21430889 G A -0.043867719387542 0.66899 -0.00990635552038808 0.25433 -0.152967792523957 0.045701 -0.0559692344312459 0.64717
10_21430922 A C -0.0647585438770826 0.55555 0.00254255620866502 0.86727 0.0120285447559163 0.87553 0.416973844286892 0.020181
10_21462248 G C 0.136396426470098 0.039748 0.0104370717531119 0.07705 -0.0795525172116524 0.093671 -0.145788977166026 0.078257
10_21463979 C T 0.00324581857358207 0.9489 0.000882422060225037 0.98594 -0.0164948168881315 0.6035 -0.0223251253139619 0.41114
10_21468509 G A 0.157764651998914 0.010446 0.0117377207400718 0.029314 -0.0808054996419213 0.065157 -0.121270536546004 0.096473
10_21468555 C T 0.162705213747049 0.049323 0.0189806319719301 0.011979 -0.0388819628381355 0.52218 0.0447731809557227 0.81771
10_21468677 C A -0.0374327586811662 0.42442 -0.0050933454674811 0.10592 0.00546142867567738 0.8542 0.0242699743797472 0.90287
10_21468681 C T 0.128638733345139 0.061763 0.00989025094376955 0.19274 -0.0172271261549852 0.73893 0.027400872102516 0.92591
10_21468780 T C 0.143565615493578 0.049855 0.0136516445526195 0.057895 -0.00668041149178745 0.90944 0.0572829879805679 0.71265
10_21490597 C T -0.0199402292991726 0.72979 0.00270221092151291 0.70111 0.0847566465859425 0.041045 0.232324931815004 0.0083184
10_21490997 T C -0.0354096650807661 0.6209 0.00206082419153376 0.83678 0.0769136522538513 0.1244 0.258431503624264 0.016596
10_21491604 T C 0.143869344181845 0.058173 0.00909300252054701 0.23648 -0.0310345309834922 0.5804 -0.00446284875191985 0.85871
10_21495208 G A -0.0220801032965538 0.66868 0.00277142246686055 0.6756 0.0686900051941694 0.065292 0.199663580297664 0.023478
10_21496469 C T -0.0584204345781223 0.26795 -0.000593205715231569 0.75455 0.0714562144744168 0.060349 0.185333730372955 0.030103
10_21496527 A T -0.0260234918738695 0.62544 0.00189499177782415 0.82406 0.0882441109650017 0.023762 0.241019695147606 0.0073368
10_21496846 T C 0.171037539481351 0.015565 0.0132093079517552 0.090373 -0.0336018251642496 0.51975 0.0454650365791727 0.81423
10_21497895 A G -0.0407074390873183 0.44694 -5.39747557977086e-05 0.84832 0.0780926309355925 0.042666 0.203868832946508 0.018642
10_21497927 C T -0.0558644701744102 0.32672 -0.000799238793650621 0.72807 0.0640571479019579 0.10889 0.155309622506202 0.089875
10_21499088 A G 0.188283682412843 0.00055706 0.0139148023908134 0.0048999 -0.0767915242028252 0.048145 -0.0487761894797349 0.40557
10_21500033 G A -0.112391279597416 0.22949 -0.0053193004361165 0.45379 0.151138397578351 0.023356 0.312365685653056 0.035656
10_21503264 A G -0.0379038738243929 0.46849 0.000194275468790433 0.89356 0.077232109845206 0.041213 0.211864154274167 0.01483
10_21503537 G A 0.0259425076847633 0.57658 -0.0012334681901437 0.56533 -0.0317129440613693 0.34356 -0.0449159497307978 0.31577
10_21506594 A C 0.217530103717566 0.00040812 0.00946449677685111 0.12883 -0.119969872867562 0.0078375 -0.167779447932548 0.050827
10_21507363 C T 0.189078801373028 0.00032798 0.00937030463088724 0.08536 -0.098551064361 0.011433 -0.104037636230818 0.13948
10_21508359 G A 0.188940119532681 0.0034679 0.0108567472323652 0.080577 -0.123262769617414 0.0080792 -0.181533601874059 0.039061
10_21510459 C T -0.0938979770868182 0.2624 -0.0134069865834909 0.027547 0.0234230789682681 0.68668 0.0199280512924747 0.9752
10_21516987 C T 0.183832982281839 0.17058 0.00296467326709486 0.85723 -0.231923354117535 0.015016 -0.299281127324148 0.10858
10_21517296 C T 0.193636946930192 0.00087588 0.0128284369302487 0.032817 -0.117910598021379 0.0062038 -0.155645997539272 0.060834
10_21517553 C T 0.129686141114721 0.064038 0.00675170075235276 0.30667 -0.0641933901729012 0.20345 -0.0662195081716601 0.39548
10_21523652 A G -0.00756600813178759 0.8744 -0.00179913053650538 0.5077 -0.0301832256081734 0.41812 -0.0564782951493348 0.28248
10_21528767 G A 0.112990926781453 0.10375 0.0051746094590295 0.45619 -0.0909888143600491 0.062537 -0.148662394958659 0.096494
10_21529753 A G 0.065418620121728 0.23963 0.00770384499976604 0.11097 -0.0190705662411795 0.64361 0.00739399694152304 0.89972
10_21534019 G A -0.0623010772509447 0.29645 -0.00733196944269786 0.11516 0.00736328126995114 0.84948 -0.0186033795438831 0.6815
10_21544281 C T 0.0797078697309844 0.29099 0.00140618910964666 0.92623 -0.10067587293934 0.054482 -0.145284001033593 0.12251
10_21544817 G A -0.144834613197946 0.10215 -0.00446405351506228 0.51572 0.170452263640074 0.0086428 0.315553175349624 0.033832
10_21545461 C G 0.177174727681035 0.0089195 0.016737384464048 0.0085145 -0.0526573374159992 0.28762 -0.0699712595473002 0.40085
10_21545519 C T 0.180551532166418 0.0025221 0.0157616401983369 0.0039563 -0.0406554397938358 0.35262 -0.0315560877163508 0.58765
10_21545550 A G -0.14028736289902 0.21637 -0.00978406914854241 0.3991 0.0479233568555441 0.55064 0.381318650595696 0.074315
10_21546627 G A -0.138218879346457 0.13479 -0.00907354137438623 0.25408 0.174543963378355 0.0084653 0.353618411068492 0.023295
10_21550788 C G -0.182917379679491 0.073515 -0.016300857146128 0.079099 -0.112892065728324 0.13404 -0.127615106350468 0.3844
10_21565865 A G -0.0475695143218598 0.42381 -0.00586395555139109 0.18509 0.00083043360678985 0.96907 -0.0255627754069281 0.61489
10_21566174 T C 0.108185255688768 0.12586 0.0136340535331347 0.044709 -0.0655347994298138 0.19237 -0.136944720326571 0.15726
10_21566207 A G 0.11097541698732 0.13232 0.0125009033655866 0.087993 -0.0324018235029888 0.54891 -0.0515278073270445 0.55925
10_21566384 C G -0.0698165354154544 0.18377 -0.0057626620090882 0.093184 0.0218128272396368 0.55762 0.0744206510308141 0.38696
10_21568149 C A 0.0337364878483216 0.51628 -0.000814940251996749 0.64942 -0.005762829935496 0.89285 -0.0117333018213341 0.64503
10_21568653 G A -0.00954631398266768 0.81692 -0.00267235717148773 0.3108 -0.0269525707226089 0.39911 -0.0486742756868549 0.25783
10_21568666 T C 0.140731894322399 0.046867 0.0141150337486727 0.037917 -0.0469474515835879 0.37193 -0.153485722978388 0.11694
10_21568936 G A -0.0474518645073025 0.35001 -0.00545273650220321 0.10198 0.00446856331075854 0.88728 0.0225242941665656 0.92896
10_21573168 A C 0.0288483692806906 0.56551 -0.000114981185403928 0.78424 -0.0249446838149584 0.49324 0.00354107192186739 0.82433
10_21575722 C T 0.164014172890155 0.032788 0.00982999420245681 0.16276 -0.0668371305536274 0.23624 -0.102642890122742 0.27023
10_21595691 G T -0.0412266436339976 0.4851 0.000629521236241303 0.96533 0.0731361186536392 0.085726 0.159417171673022 0.074632
10_21596151 A C 0.00675959941997618 0.90912 0.00215908548907644 0.77819 -0.00605237250225345 0.89161 -0.0122104427649621 0.71543
10_21596701 T C 0.3222287768265 0.00017485 0.0150257044753242 0.071639 -0.0667573351635194 0.28762 -0.0247413757698441 0.75868
10_21603219 T C 0.256570830734876 0.0033719 0.0154696305508825 0.047298 -0.0545474600884798 0.40457 -0.0383324728500289 0.65421
10_21603726 C G -0.0141919601530854 0.80307 -0.00330933204666111 0.41005 0.0140850615292132 0.71981 -0.00564956668160113 0.7889
10_21604377 T G 0.0221831547592874 0.60741 0.0003718880323198 0.86796 0.00236828242046509 0.91651 0.0331715471367916 0.72511
10_21604479 A G 0.260771328628041 0.013646 0.0133247305473019 0.25241 0.0356007158356002 0.61864 0.165480125672902 0.42542
10_21610814 C G 0.0111623615843962 0.83107 -0.000247709748039668 0.80353 0.0232467541695217 0.4994 0.0525167409544627 0.61848
10_21611311 C T 0.22431864264738 0.028502 0.0232360932048171 0.0021915 0.00155908444014988 0.97384 0.0322544973256722 0.89974
10_21611370 T C 0.0573617788273338 0.62876 0.0181391708110279 0.092171 -0.0349847660422341 0.68844 -0.181045018161909 0.26857
10_21611389 G C -0.0623467875475596 0.22247 -0.00708671778164124 0.040324 -0.00130688409113247 0.9895 0.00582850361348516 0.87067
10_21611647 C T -0.0700906083141625 0.50519 -0.00291722116614242 0.4518 0.0112106978323479 0.87469 0.0658023097785757 0.56186
10_21611783 C A -0.118218379832911 0.24461 0.001883484851315 0.92075 -0.0577421022805548 0.42547 0.128674616157441 0.51865
10_21613165 T C 0.0254747689854219 0.7921 0.0150932101723746 0.14819 -0.0242869564380495 0.72699 -0.145569730767393 0.34506
10_21632393 A G 0.000528983627137212 0.99995 0.0078042056009281 0.35809 0.0278128996115434 0.66124 0.0661696147375518 0.69615
10_21642000 C T -0.0167436883643596 0.83453 -0.000713061436872517 0.82621 0.0329962354930402 0.57257 0.00294903505267942 0.91023
10_21642007 C T 0.0555569246373436 0.28651 0.00243116948251955 0.671 -0.0158659571787418 0.68019 -0.0400078941453738 0.37369
10_21643683 A C -0.0165345975197728 0.84394 0.00193050741288321 0.88308 0.0397380480152777 0.51105 0.029839748349952 0.91723
10_21659659 A G -0.0288324420622092 0.44838 -0.0031495997047919 0.17782 -0.00526899382516266 0.87301 -0.00626825769573204 0.64662
10_21684123 C T -0.06263126863647 0.56453 0.00167254946289747 0.91936 0.0706168928104894 0.3595 0.0954415977391723 0.58254
10_21684203 T A -0.0542505575979387 0.46668 -0.000792308032370756 0.77493 -0.0320704402124645 0.55645 -0.0948580564077127 0.24112
10_21699298 C T -0.0414387729824373 0.60697 0.00642811620202058 0.45817 0.123507292693715 0.033965 0.164934319487369 0.24817
10_21727433 C T -0.0201743039561127 0.57003 -0.000700670077708303 0.57421 -0.00950062241009219 0.73715 0.0244243400344871 0.86515
10_21732677 G A -0.0161969278240991 0.63202 -0.0020741263172536 0.24998 0.00952152387918315 0.67506 0.038299627754546 0.60803
10_21734531 C T 0.146989764169345 0.2153 -0.00421614810524333 0.67119 -0.12173381793847 0.14827 0.308523616050669 0.15148
10_21735274 A C -0.0332835783606673 0.68172 -0.000876689784252246 0.81266 0.033302608245478 0.55512 0.00864870679436101 0.94741
10_21736854 C T 0.0140301055543351 0.90071 0.00820982548905059 0.50899 -0.132862782810389 0.091555 0.223222991782835 0.28031
10_21743303 A T -0.0320684569809007 0.69953 -0.00137061131759366 0.78219 -0.0104520734550418 0.873 0.131220994249791 0.39866
10_21764171 G A -0.102709947363414 0.13864 -0.00118277655892152 0.74158 -0.0113081506816698 0.82935 0.0611896199349706 0.65811
10_21781717 C T -0.0139355549034842 0.82628 0.00344926329043585 0.64756 -0.0392506694870057 0.40687 -0.0768549657164656 0.33004
10_21782352 T C -0.0173772311418229 0.75991 0.00208999321684853 0.80455 0.0610525947848559 0.13117 0.0764222018690034 0.48558
10_21782673 C T -0.0301445062755895 0.59625 -0.000755196766738022 0.72398 0.0278598452051679 0.49132 0.052235569059044 0.63465
10_21783335 C T -0.0563218098170739 0.41874 -0.00111191598823361 0.74284 0.0547444571927719 0.2712 0.123558632839953 0.29032
10_21790111 A T -0.0532418266391921 0.49931 -0.00147359438620005 0.74044 -0.0264220975830085 0.65018 0.0136120170527975 0.98027
10_21791845 G T -0.0743367134158014 0.21783 -0.00709573545081107 0.12148 -0.0726368642053881 0.10645 -0.11446291203542 0.13022
10_21799008 T C -0.06206796576803 0.26165 -0.00700951252229039 0.11493 0.0120495431560399 0.74341 0.0205943907132061 0.96243
10_21803539 C T -0.0538909054412767 0.092709 -0.00289454664669014 0.1251 0.00249003748405361 0.88688 0.00862391067881583 0.8435
10_21803804 G A -0.135133161262706 0.24962 -0.0113657485583664 0.28694 0.108301198593512 0.19333 0.0443662789705718 0.88911
10_21803994 C T -0.0283731109053059 0.60375 -0.00687510661111722 0.07716 -0.0244790178230225 0.54889 -0.0360225959634353 0.48669
10_21805417 G A 0.0305395795750841 0.60443 0.00124110304341382 0.91046 -0.0231316594040157 0.58968 -0.00259680026848033 0.75833
10_21809376 C A 0.00532904066485101 0.91378 0.00533297941143173 0.22956 -0.000991734910836876 0.99557 0.00527979571746005 0.85454
10_21809463 G A -0.000129868328958711 0.99113 0.00215849304314789 0.79777 0.0552296234965643 0.17295 0.0802409466717156 0.4714
10_21810210 C T 0.0705914692058897 0.1843 0.00799028437709276 0.07049 -0.0120932881672599 0.76604 -0.0292713702061966 0.49314
10_21811152 C T -0.0573390866551249 0.31712 -0.00762593402475403 0.077138 -0.0307276974329595 0.465 -0.0319848758108771 0.55452
10_21811243 G C 0.0181280039984887 0.8152 -0.00218913009088483 0.66011 -0.0204447820641971 0.7101 -0.020636740184702 0.75237
10_21811629 C T -0.00282681423771837 0.95387 0.00235936523029698 0.76667 0.0646685493681669 0.10756 0.105349459275674 0.3123
10_21811745 C T -0.0887476415253864 0.1445 -0.00692138523561258 0.12728 -0.015026667229941 0.74343 -0.0513859593804709 0.42874
10_21811930 G C -0.0738394623410243 0.21662 -0.00838996255257933 0.079988 0.0300165631973609 0.47394 0.0566792527006434 0.65646
10_21816411 A G -0.0020687634229294 0.96679 0.000130025365525416 0.90221 0.00420098687784149 0.91068 0.072431700120015 0.55743
10_21816448 G A -0.00831760305037542 0.88365 -0.00613502628821098 0.18859 0.00358820050984483 0.91764 -0.0237043639342817 0.65354
10_21816513 T C -0.073781442982926 0.26039 -0.00618220764620526 0.18016 -0.00925910681245402 0.85773 -0.0492183335055833 0.46237
10_21816649 A G -0.0162021252921328 0.86946 -0.00599059199308106 0.42549 -0.0117077930319619 0.88167 0.089731507145981 0.61751
10_21816808 G A -0.0249289987610577 0.69616 -0.00792784715278907 0.10227 0.0302719638503 0.50456 0.0226560500304052 0.9466
10_21821660 G C -0.0305756968533285 0.5097 -0.000479232664492934 0.69576 0.0148644406695665 0.64222 0.0369714450929023 0.72029
10_21821706 G A 0.0477455389576542 0.39219 0.00596721871619577 0.20108 0.00892529097286789 0.80444 0.0364764355753012 0.77143
10_21822859 A G 0.0341635212353677 0.53092 0.00567799802585095 0.24653 0.00683174544490023 0.8453 0.0139419006512958 0.96911
10_21823051 C G 0.048660964599466 0.29625 0.00550526921511276 0.24966 0.00145332131520604 0.94563 0.015856574195798 0.99124
10_21826515 T C -0.0912898997170787 0.34137 -0.00831238467939849 0.28187 0.0294607239649725 0.66273 0.0888109029001376 0.61404
10_21826597 C T -0.04864600514227 0.5966 -0.00781802058590388 0.27853 0.0213675383109041 0.7407 0.0943489800162316 0.56501
10_21827370 A G -0.0167871155898601 0.67282 -0.00138133382286791 0.47605 -0.00761261165366342 0.81532 -0.0104106933004785 0.61006
10_21827418 G T 0.0156256559758943 0.81827 0.00330681051096532 0.62128 -0.0223682513854089 0.64424 -0.054329980911653 0.41271
10_21839229 C T -0.145152316503507 0.088708 -0.0186934454155725 0.0074912 0.04366387284449 0.47743 0.0259781163385924 0.93901
10_21849846 G A -0.0572624888649658 0.086713 -0.00324538925986751 0.095742 0.00531927759128512 0.79806 0.019492729117192 0.9439
10_21850078 C T -0.0384056340455789 0.35906 -0.000111672072186885 0.76246 0.00294123741433247 0.90204 0.0209587629041268 0.93427
10_21850107 C A 0.0506190051488105 0.40383 0.00630395176461955 0.18673 0.0198885752596879 0.63264 0.0444267197905756 0.69568
10_21852687 C T 0.0579861924625404 0.40087 0.00540365776790107 0.4147 -0.0319513010038162 0.52887 -0.0313483389281021 0.60914
10_21852714 G A -0.0717744753648461 0.65428 -0.00613571693877796 0.5118 0.0787156470431995 0.48778 0.0552903355222429 0.82981
10_21852738 C T -0.0330737688837312 0.52363 -0.00141115384981315 0.61977 0.0130413209335739 0.70811 0.0221384126613358 0.94254
10_21856507 T G 0.00298409901874887 0.96545 0.00250604755380198 0.68427 0.0131022394061999 0.72984 0.0181213161099759 0.98258
10_21858471 G T 0.0351035257711502 0.70759 -0.00219448071300552 0.7451 0.033125360171403 0.61266 0.204422622899651 0.22667
10_21858509 G A 0.0494770434310031 0.60553 -0.00476337548738733 0.56493 0.0225569721417625 0.73669 0.203830040875735 0.24262
10_21871160 G C 0.106817652700345 0.27671 -0.0016853427745432 0.80477 0.124026386271765 0.071601 0.417158182883207 0.021539
10_21888032 G T -0.0877690917084915 0.28549 -0.0106924628092212 0.11414 0.0194255588873925 0.72619 0.0538101394621429 0.76561
10_21888040 G C 0.0166725712479026 0.81511 0.00322172026233483 0.68493 -0.0575219867815893 0.23877 -0.0912457650311263 0.28367
10_21888814 A G -0.063838905959186 0.53811 -0.00296440732360048 0.75303 -0.0792383329322134 0.29881 0.208260239089801 0.35543
10_21891433 C G -0.0133581323242351 0.86936 -0.00267852886663197 0.67727 0.0515059449033603 0.39445 -0.224674538861585 0.084433
10_21891599 C T -0.0173563113146285 0.84001 -0.00255509387893272 0.70086 0.0304166687042363 0.62039 0.143946369813249 0.40163
10_21894674 A G -0.0355639015536648 0.62311 -0.00879164049399317 0.13985 -0.0204661068739104 0.70433 -0.0161930573329706 0.76932
10_21895103 G A -0.0052096999382151 0.93207 -0.00496922775254112 0.28353 -0.018916281640987 0.70301 -0.08254696292489 0.27089
10_21895898 C T -0.0124660371712242 0.81412 -0.00497157389596948 0.20363 -0.0090911498437187 0.83219 -0.0427620913795171 0.4452
10_21895969 G A 0.0970937157372748 0.34654 -0.0137304603043079 0.17399 -0.105458259975787 0.15388 -0.0215548583868269 0.83453
10_21915673 A G 0.073818593938606 0.36035 -0.00737322326446513 0.29942 -0.043690214029978 0.46021 -0.265078263753901 0.032058
10_21915723 G A -0.0630526916064201 0.33581 -0.00603777327375683 0.29681 0.00392685695497885 0.92083 0.0732478070622335 0.60333
10_21915909 G A 0.0558661037153947 0.50567 0.000500705940450478 0.97356 0.0445915288585996 0.4466 0.194478313406041 0.30344
10_21919641 C T -0.0396119803799381 0.61678 -0.00643707146685554 0.30578 -0.00946422036968273 0.87852 0.0588633147673803 0.72615
10_21919952 C T 0.0248748947112754 0.77239 -0.00603611647488256 0.38573 0.089125036477605 0.13354 0.379177054010162 0.0069894
10_21923414 G A -0.0485019049277192 0.49387 -0.00285920485558131 0.54041 0.00176223996075362 0.95879 0.0410515822986045 0.80992
10_21923571 A G -0.00022786300467459 0.99372 -0.0105192325959486 0.19384 0.0624582420433892 0.36302 0.396448167843414 0.010762
10_21924846 C G 0.0624433000383122 0.47176 -0.00405363130524547 0.57348 0.148923209143708 0.015666 0.58933425050211 8.4615e-05
10_21924928 G A -0.0478666947443799 0.4057 -0.00106819927404767 0.71221 0.0161471358927375 0.6772 0.0383654290183723 0.80577
10_21925028 C T -0.019234212222417 0.75234 0.00115636712619953 0.95271 0.0144726512258166 0.7277 0.0183885786422537 0.9848
10_21928460 A G 0.0287775515431173 0.72415 -0.00846430014132487 0.37091 0.0107439135873383 0.83994 -0.0180053867881627 0.84466
10_21928464 G A -0.0213172987060297 0.68935 -0.00137380186946481 0.6441 0.00920732619309313 0.79898 0.00440868822093326 0.87651
10_21929224 T C 0.0428457218640875 0.57379 0.00425819828031091 0.62442 -0.0224783143940081 0.69229 -0.0971259617168597 0.33198
10_21933534 A T -0.0283369888742482 0.67774 -0.00854670682221352 0.20118 0.0583568144225097 0.22798 -0.0768883621367604 0.44219
10_21942243 A G -0.0586154230897642 0.57075 -0.00462121033641952 0.61467 -0.0851442057498215 0.25775 0.0578195593156114 0.82414
10_21942513 C T 0.0134047762795792 0.81159 0.00412896278001317 0.47204 -0.00620338585473379 0.89041 0.0151067156483515 0.98457
10_21942798 C A 0.0612241583037921 0.44539 -0.00734632516274901 0.2981 0.0134106130982043 0.80125 -0.265897960892791 0.028571
10_21944864 G A -0.0101797918080327 0.88166 0.000387395289880393 0.93532 0.0212252750197431 0.66203 0.0191967033222582 0.97747
10_21946340 G T -0.0225289912185845 0.74183 -0.00490089696660096 0.29366 -0.0105619432780666 0.84627 -0.0208294386551688 0.68174
10_21950493 A G 0.0531548813299206 0.45674 0.00187930079369131 0.86892 0.0131546633696227 0.77858 0.0164722191353092 0.99907
10_21950701 G A 0.0192450000264979 0.79436 -0.00014775016466269 0.86503 -0.00849609820178538 0.88082 -0.0691009862630215 0.37402
10_21951342 C T -0.0999729007771323 0.19916 -0.00518315521038163 0.39745 0.0346974320288331 0.51931 0.133574183330258 0.34131
10_21951384 G A 0.071152279437637 0.33337 -0.00952288524630611 0.16399 0.0280443688439119 0.58807 -0.19223896893779 0.095502
10_21952701 G C 0.0125295217490069 0.86152 -0.000760270698098299 0.77348 0.0028816761405375 0.94049 0.0445846399213075 0.75624
10_21967623 G A -0.0336823986060061 0.74266 -0.0015457037564507 0.70085 0.0110030183098289 0.87521 -0.0309867979269546 0.65806
10_21967965 G C -0.0854661421985641 0.32086 -0.00860207755575379 0.18115 0.016536578057475 0.77675 0.100844742428693 0.48418
10_21968626 G A 0.032638664748295 0.7449 -0.01145446701757 0.23187 0.147744529358907 0.035554 0.0750529479262303 0.73217
10_21969469 C T 0.0600741072978292 0.39921 0.000386008613369714 0.94297 -0.00161389870537689 0.98754 0.0348696178946507 0.86596
10_21970634 G A -0.0419768940204805 0.63669 -0.0121458955283765 0.12286 0.141517321278037 0.02458 0.100422387076536 0.56825
10_21972554 G A 0.0234456222751756 0.8044 -0.0146291045728089 0.085708 0.135503131566845 0.038815 0.0731748744500599 0.71766
10_21973547 A G 0.0154374623797674 0.6968 0.00171078960199228 0.74741 -0.00616774658703865 0.8463 -0.0119159288836554 0.54193
10_21978060 A G 0.0517044090275436 0.6684 -0.0225033785055571 0.066513 0.269372518496753 0.0014673 0.301957237015612 0.19764
10_21984038 G A 0.0381054173969988 0.60781 0.0073980127812459 0.18815 0.0121956891859502 0.80322 0.0399326068117067 0.78439
10_21984146 G A -0.034357034559447 0.44267 -0.00291296302970603 0.23098 0.0208429392593866 0.50701 0.0688572765905758 0.31492
10_21984408 C T 0.0571391780562878 0.27828 0.00546939836091077 0.22091 0.00246338809453693 0.92976 0.00953614812244308 0.91299
10_21984495 A G 0.0255152539103456 0.64934 0.00421598418395644 0.42795 -0.0011770782083899 0.99269 -0.0136185365180013 0.6645
10_21990572 C T -0.0355161137321078 0.44857 -0.000798574207454335 0.60005 0.012791967180359 0.69122 0.0279355822482388 0.83141
10_21990606 G A 0.0579992648735185 0.49336 0.00200330392159329 0.86181 0.0805153266539352 0.18387 0.160092605837583 0.2057
10_21990608 C T 0.0124867496413778 0.86365 0.00319104172888584 0.60862 0.0417397053471879 0.38866 0.105040534435996 0.26087
10_21992836 G A -0.0188071374568614 0.63508 -0.00191070370697568 0.35785 -0.00103646760687318 0.99416 0.0227384791803863 0.90422
10_21995502 T C 0.0275578884292561 0.68468 0.0037317394151005 0.53015 0.0161979853633657 0.72011 0.056386119058984 0.61074
10_21995760 G C -0.0421485309783272 0.37375 -0.00132091889595969 0.49704 0.0112900108010306 0.72636 0.0171976393167455 0.99113
10_22024466 G A 0.0336817343900021 0.78765 -0.00397845126823687 0.64576 -0.0440355174941209 0.62154 0.142125326541543 0.47237
10_22026518 C T -0.0947767475746374 0.24503 -0.00661217469036138 0.30225 0.0439652753340498 0.44989 0.154908752737668 0.25026
10_22026660 T G 0.0124760620599065 0.88231 -0.00223978259803222 0.67547 0.0845864224306105 0.12922 -0.182957300120828 0.10472
10_22027451 C T -0.031151178224065 0.74869 0.00476314761544253 0.64957 0.0510416827562857 0.46009 0.1723142771212 0.29001
10_22027504 T C 0.0684230856875979 0.4279 0.00370038109591257 0.6951 -0.00331276304393031 0.96784 0.0870028387024669 0.58225
10_22028049 G A -0.150111991955627 0.14195 0.000154598354996944 0.9401 0.00881202309940035 0.89386 0.0445651355964439 0.85091
10_22033270 T C -0.00928059470927878 0.89842 -0.00266107443699798 0.61899 0.112994151271919 0.033715 -0.237024603210744 0.03319
10_22042419 A G -0.0417951971662565 0.6469 -0.00364474506103527 0.586 0.0271585436599066 0.66866 0.168761946423893 0.2717
10_22083879 T A -0.0470879079018266 0.59443 -0.00933149302675224 0.27928 0.00517874281433892 0.9273 0.232354441700606 0.18087
10_22097902 A G 0.0124285941346827 0.89783 -0.00383129841252729 0.54726 0.00854576060198317 0.89033 0.104462111153334 0.49506
10_22097958 G T -0.00776151395793154 0.94066 -0.000844161850918876 0.85405 0.0545891841794557 0.48613 0.152393547891893 0.38189
10_22108907 G A -0.083808877287431 0.41576 -0.00204810502320067 0.76694 0.0371744435315361 0.60749 0.0449964379139897 0.85931
10_22108942 G A 0.00534637834095557 0.95983 -0.00732107688589129 0.37693 0.143445441829657 0.041436 0.00875359284783073 0.96034
10_22109028 G A 0.0183184834354191 0.82272 0.00312650221141235 0.73074 0.00777641061631991 0.87908 0.167337800496148 0.18578
10_22122730 C T -0.0661787541718369 0.4608 0.0022542705193036 0.85062 0.0365786685618683 0.56448 0.180502027707528 0.1931
10_22122767 A G 0.0106674117443503 0.91507 -0.00794664751599635 0.38169 0.110530222650109 0.099791 0.177588738133636 0.3369
10_22138623 C G -0.0136882814938114 0.87123 -0.00200003386503348 0.66905 -0.0160779476980688 0.80248 0.0992531919647361 0.46051
10_22138699 A G -0.00415258045067634 0.90926 0.000204674975443446 0.83737 0.000874766477948419 0.95351 -0.00968225273174785 0.61098
10_22138753 T C -0.04313087621484 0.72007 -0.0104303659899772 0.24579 -0.0906625647655268 0.30279 -0.150769327444039 0.31711
10_22138819 G A -0.0755805093648926 0.30314 0.00373717647283911 0.64534 0.0400824538605779 0.45339 0.214889746861549 0.062378
10_22138852 A G -0.0436447670913278 0.55495 0.00381943908929654 0.6441 0.0154768699538085 0.76442 0.182978006090226 0.1274
10_22139215 A G -0.0910428593012527 0.20596 0.00160720818697594 0.89516 0.0171794335724613 0.7316 0.188340534588221 0.083659
10_22139322 A G -0.0616122090957905 0.36749 0.000642860232630788 0.97316 0.0399905853821756 0.41536 0.2188967463246 0.033902
10_22139348 T C 0.0383636489776634 0.46184 0.00437477229818402 0.34048 -0.0318673152858779 0.38851 -0.0689920234490522 0.17129
10_22139466 T G 0.0285879256548844 0.73432 -0.00415771257270573 0.49496 0.110270798481539 0.053745 -0.212461778256954 0.062578
10_22139482 C A -0.0274318366958999 0.72317 0.00122483311542102 0.94841 -0.0156931436854789 0.79328 0.188368658667203 0.10019
10_22157949 T C -0.0987660616318911 0.3478 0.000832801603861409 0.99997 0.0675388505938934 0.3678 -0.0380557969486526 0.75804
10_22158004 C G 0.0280959780408651 0.71062 -0.000472568997027255 0.82855 0.107286123820129 0.047463 0.233017885687299 0.033113
10_22158077 G C -0.161156073175875 0.13983 0.00538264682224015 0.69864 -0.0109733402308932 0.89863 0.00266804083732288 0.9433
10_22194397 C T -0.00988897663450002 0.82204 0.00129009250482771 0.89738 0.0179649212889292 0.57605 0.0247038222834067 0.89153
10_22194418 T C -0.00745670879270917 0.88192 0.00116156322386498 0.93164 0.0126562525161821 0.72477 0.017511306738532 0.98853
10_22194585 C T 0.0106340789859882 0.82386 0.00240388451438075 0.63174 0.00569596172905013 0.84075 0.00388149136711036 0.82141
10_22194687 A G 0.00266832053502028 0.96576 0.0031458627520607 0.48651 0.0113596262686805 0.7296 0.0284551808972783 0.8353
10_22194702 C A -0.0205891777339617 0.73592 -0.00298556622060826 0.396 -0.00689357533097912 0.89423 -0.0121044825242178 0.71189
10_22200670 C G 0.0198174898450848 0.70062 0.00290710304003514 0.52168 0.00129089784072527 0.95312 0.00562343268614371 0.84687
10_22200738 T C 0.053033502618656 0.49093 0.00675398904164558 0.37878 -0.0103038327498177 0.86254 0.242995100578792 0.048246
10_22200921 A C -0.0419790066849122 0.73429 0.0167711717661664 0.18624 -0.0988685536281053 0.27034 0.106813016637774 0.66282
10_22201132 C T 0.0243014389885953 0.63169 0.00356909481803583 0.40647 0.00372289032840962 0.89876 0.0142461739194729 0.96739
10_22201248 C A 0.00834735649568607 0.89037 0.00257156226409881 0.64574 -0.00500057888448638 0.91969 0.0267159476746575 0.87352
10_22201420 G C 0.113085866790174 0.29601 0.00609571494755412 0.51848 -0.037736074557862 0.62437 0.109300978513231 0.50807
10_22207186 T C 0.00488057440710699 0.95745 -0.00130321912047376 0.75772 0.00252921635937287 0.95433 0.176828125940916 0.17744
10_22207556 A G 0.0230709922553265 0.77277 -0.00103301564325013 0.78307 -0.00122214811969263 0.99416 0.105412532614341 0.44958
10_22209137 C T 0.0388145841573623 0.61747 0.00424284312208063 0.6084 0.000766298933768594 0.97712 0.229820229720802 0.05674
10_22229689 T C -0.0819218067174878 0.55485 0.015858322320069 0.1843 -0.0231725925817409 0.82336 0.137215132721972 0.53298
10_22241158 C T -0.0106797836378667 0.74299 7.24234610551342e-06 0.76795 0.00753948308150497 0.73301 0.0220406557685661 0.90918
10_22251748 G A -0.132084884407343 0.28972 0.00620744600454087 0.63879 0.0452588344545444 0.61115 -0.0438517217855981 0.75904
10_22263127 C A -0.00751859122282064 0.94862 -0.0131903359222674 0.16644 0.0193638192839387 0.81631 -0.0229613482323208 0.81746
10_22263241 A G -0.0112558137737245 0.84785 0.00216262372971868 0.75154 -0.00177079802592158 0.98312 0.0366831036713652 0.77547
10_22267869 G T 0.0210187716530624 0.76849 0.00755131628299561 0.15304 0.00546503984136963 0.90061 0.0490403561623653 0.6837
10_22267889 A G -0.163894378618484 0.17589 0.0102059160762581 0.34541 0.0537161659747573 0.52325 0.113031623198618 0.56221
10_22286946 G A -0.146616561410028 0.30818 -0.00292900157478714 0.78622 0.104206208933075 0.31117 -0.252841665110662 0.24658
10_22313544 T C -0.101551272301043 0.48475 -0.00873772349523846 0.44776 -0.0268576293633687 0.80442 0.225399829957509 0.32069
10_22324936 G A -0.0643021724261676 0.50214 -0.00672602798423769 0.22962 0.0666024761394325 0.32894 0.157133613004598 0.1807
10_22349503 C T -0.0739768638153338 0.41349 0.00489401723513278 0.5595 0.0662467242011983 0.30733 -0.0180488638694905 0.76961
10_22350168 C T -0.149077180988028 0.26898 -0.011233368567452 0.2939 0.0103519155716701 0.90809 -0.0683462164888151 0.66394
10_22350378 C T -0.0924160413051884 0.36712 0.00182187601469349 0.89342 0.0448235077576902 0.53699 0.0115353425718496 0.96797
10_22350543 G A -0.061854527407734 0.5157 0.00854741668123132 0.27272 0.0740922739477547 0.26565 0.046984529626663 0.79765
10_22351193 T C -0.00597896320921481 0.94075 0.00618563042079968 0.41058 0.0747628542395947 0.22055 -0.00917768109076681 0.81602
10_22351208 C T -0.021182399585966 0.81806 -0.000228953829984387 0.88223 0.0545625898089794 0.40696 -0.0636636250646474 0.50338
10_22352864 G C -0.0566122619982552 0.57464 0.00848383657295005 0.30099 0.106907098629903 0.13831 0.0263373833261183 0.93841
10_22354050 G A 0.00124648193388985 0.99585 -0.0070193342702471 0.53496 0.121359230575652 0.21034 -0.0323207962293186 0.81974
10_2244059 C G 0.00216962285156395 0.98247 -0.00211011836285426 0.55858 -0.0593553780841818 0.28469 -0.162074682993569 0.036253
10_2244685 G A -0.0590802935298257 0.60812 0.0097210446416287 0.41543 0.0360843690690903 0.65342 0.00649488533238642 0.95687
10_2244868 T A 0.207099617533922 0.10093 0.00163109525936573 0.94281 0.0592347557049097 0.50105 0.196092736687604 0.33909
10_2244986 A C 0.0247371620142918 0.84137 -0.0169169350412888 0.11093 0.0956812589591883 0.27318 0.0839978341973806 0.72312
10_2245177 C T -0.0745623590716008 0.58883 -0.0145623760634494 0.24768 0.156705528484671 0.11514 0.0056350506861079 0.96199
10_22504990 G A 0.0611689424770158 0.67828 -0.00552554839866606 0.59548 0.0250208554661214 0.80576 -0.0348368933886546 0.80311
10_2287890 T C 0.161170463283753 0.14281 0.0154129808435956 0.22585 -0.111148388224876 0.1555 0.199461805961035 0.36829
10_22897594 T C -0.00268063559498001 0.94981 -0.00073623060957047 0.64336 -0.000657924471805489 0.99655 -0.0158984419635828 0.57723
10_22897624 T C 0.00523105151153801 0.92083 -0.000319792068164869 0.71951 -0.00426752131870973 0.92081 -0.0223928204916787 0.48019
10_22897636 T C -0.00299389825660927 0.94594 -0.0013808385932559 0.51879 0.00480836372794891 0.8813 -0.00456117371056807 0.71833
10_2296828 G A 0.0773417799566672 0.4272 -0.00279491613999189 0.63065 -0.0486025938160993 0.49926 -0.125003056713071 0.25766
10_22974155 T A -0.0225308082858978 0.7515 -0.00206481922751839 0.4187 0.00335759725357056 0.93698 0.00189444310496913 0.80613
10_23032366 T C 0.0133120808828523 0.87659 0.000856762490713565 0.99657 -0.0171841006323057 0.77853 -0.0530728984013732 0.4698
10_23032388 A G 0.0611277391831627 0.51121 0.00398636782255776 0.59277 -0.0393367632374807 0.55775 -0.118608774227278 0.19288
10_23047542 C A -0.0147043239673138 0.87443 0.00222232510964999 0.79735 0.0322267009090303 0.63181 0.0560962470071579 0.66402
10_23047601 G A 0.0178196980480183 0.86428 0.00261403498762849 0.76579 0.00624390689458771 0.92276 -0.00653195835705806 0.81712
10_23048331 C T 0.0368673952901013 0.60161 0.0056072299151123 0.22253 0.00975935717949184 0.82804 0.0454385296956797 0.6683
10_23048576 T G 0.0331910230200194 0.73078 0.00380318042766995 0.59152 -0.00505493700709763 0.94986 -0.0304397923555303 0.61874
10_23048592 C A -0.00745877487303313 0.8921 -0.000197450678174818 0.76359 0.005111939393364 0.88689 0.00178759909408939 0.79982
10_23048593 C G 0.0254674035871327 0.72497 0.00436486098299742 0.40972 0.00949345894690888 0.83905 0.0415566694314034 0.73121
10_23048650 C T -0.012466506631435 0.8534 -0.000247096959342627 0.79493 0.0103641586590511 0.82407 0.036667066686751 0.77497
10_2322757 C A -0.241948356152516 0.042405 -0.0343250356610917 0.0038283 0.181338856975604 0.034004 -0.112070880853397 0.53224
10_2322826 G A -0.0292326649549171 0.79929 -0.0164326557153876 0.18223 0.0496962009661295 0.55567 0.0706922063431685 0.80576
10_2322834 C G 0.0986138086443272 0.38309 0.024682078549962 0.044493 -0.119853996279185 0.15284 -0.0632877675577526 0.6905
10_2322877 G A -0.0800954229556957 0.43898 -0.0200658361398691 0.06056 0.186730824184223 0.014108 -0.0950192725339521 0.55382
10_2323318 G T 0.333930636587166 0.006376 -0.00762786780226548 0.51322 -0.125228259704702 0.16708 -0.0968432548657966 0.60851
10_23342152 T C 0.0287648301978567 0.78747 0.000302378605458962 0.9269 -0.0113738512357543 0.88621 -0.0501848114117099 0.49265
10_23395779 C T -0.00832972824710416 0.91085 -1.520552883685e-05 0.86046 -0.0155503754499406 0.79132 -0.038364856453194 0.50426
10_2413382 G C 0.0931303060209029 0.34826 0.0121337183251112 0.24942 -0.0337076282971095 0.6472 -0.0143414234480062 0.85506
10_2413392 A C -0.135047677028027 0.2153 -0.00483378625385017 0.52456 0.0603246925686979 0.4254 0.0101435025186286 0.96526
10_2413434 A G 0.129937754463973 0.18403 0.0138844510267707 0.17497 -0.014655833193168 0.84492 -0.0180905993805674 0.83774
10_2413450 T C 0.317433289593546 0.026012 0.00882623312999234 0.52856 -0.0475434349926941 0.63772 0.121256499906726 0.62285
10_2413464 G T -0.00779563196122004 0.94301 0.00393600523309646 0.76561 -0.0156272336590482 0.85657 -0.149218148745519 0.3515
10_2413575 G A 0.0154716192776776 0.90568 -0.00175278778562662 0.78788 0.112124952527266 0.20951 0.131211189018293 0.4937
10_2413703 C T 0.00488738991062237 0.93599 -0.00184775721932821 0.45104 -0.025532715648775 0.51756 -0.0754592957510902 0.12878
10_2415585 T G 0.0659395875970048 0.12954 0.00178985279221409 0.75258 0.00190300425444901 0.93016 0.0481666848917247 0.52905
10_2415586 C G 0.0622653714667583 0.12794 0.00152460758771885 0.81825 0.000329201193293446 0.96868 0.0427895396730463 0.60917
10_2415759 G T 0.0763900160679118 0.53904 0.00382791694630815 0.79231 0.00608011422765728 0.93644 -0.227687802821644 0.20134
10_2437498 C T 0.0492705007496192 0.20086 6.45323285408978e-05 0.79257 0.00329393383243777 0.8807 0.0196486400187995 0.95066
10_2457523 C T 0.0357709600846814 0.43164 -0.000132910017291624 0.77651 0.0105110485401683 0.72246 0.0584815936919352 0.47054
10_2466082 A G -0.031808303702794 0.64592 -0.00245563859270148 0.52371 0.0344558355498126 0.49501 0.0756283838342487 0.50404
10_2472704 A G 0.217730204592935 0.14374 0.0138397355871242 0.30532 0.00140335188071331 0.9833 0.0462482679086378 0.88942
10_24873619 C T -0.0351108798299075 0.61215 -0.000257297355234883 0.80583 0.0229295029488651 0.63245 0.0303588291689118 0.85251
10_24924624 C T -0.00126713302325695 0.97314 0.000802785559741319 0.9928 -0.00209728569897209 0.97386 -0.0109135270266727 0.62365
10_24924998 G T -0.0335011418120072 0.66057 -0.00188505319127967 0.49663 0.0150353505654832 0.76901 0.0214267480490967 0.94291
10_24978578 C T -0.030329937982755 0.77052 -0.000140504889724813 0.86868 -0.0210261383670071 0.78946 -0.0336594019431172 0.61759
10_24978635 A C -0.00392321009687158 0.96524 -0.00380781481037896 0.41322 -0.00802538761546587 0.92321 -0.00444322895976017 0.82425
10_24978651 C T 0.0369821926656661 0.55183 0.00465348898031031 0.27521 0.0130324485062856 0.75476 0.0219578220393023 0.92927
10_24984921 T A -0.00446362369488064 0.94806 -0.00530797228552192 0.12831 -0.00038018292415752 0.99372 -0.00500772713910691 0.75423
10_24985364 T C 0.00676112117909149 0.92609 0.0002838551331443 0.8914 0.0111345236292045 0.80128 0.00161073111853935 0.82641
10_24985487 A G 0.0175272804120472 0.84265 0.00296119938382928 0.66302 0.0211042290227684 0.71978 0.0572446392658357 0.62519
10_25041164 C T 0.0524059462718624 0.49502 0.00505431335442341 0.41256 -0.0254099827994527 0.65037 -0.0445337289186215 0.49459
10_25041175 A G 0.046831324551261 0.52587 0.00592681120419766 0.30712 -0.0158483706671095 0.77415 -0.0186484816549869 0.68362
10_25079099 G A -0.0350187687556128 0.52202 -0.00346255687045798 0.22228 0.00982959660817128 0.7884 0.0198120079258324 0.95707
10_25102891 C T 0.00532919677981172 0.95056 -0.00216357102455593 0.50588 0.000480450112315944 0.98147 -0.00537768664762351 0.77411
10_25103051 G A 0.0201101099092674 0.78007 0.000818323331996403 0.99726 0.00501260346947166 0.90619 0.0132780297993668 0.96522
10_25148994 C T 0.00527175432177506 0.92788 0.00060612153863253 0.94789 0.00934886106673579 0.78619 -0.0021172716454296 0.75616
10_25150515 G A 0.0233473036529813 0.74425 0.000460905474335961 0.9242 -0.00831776085179172 0.87993 -0.0092723422878498 0.69776
10_25150548 G C 0.021241575563537 0.79656 0.00206565221166045 0.78188 -0.000889073365550934 0.99902 0.00656067837108185 0.89326
10_25209134 G A 0.0573658751518675 0.42046 0.00456680470965334 0.37677 -0.0335167902012146 0.51715 -0.10131459599807 0.097929
10_25209707 C T 0.0330880766690486 0.53083 0.00291390106021585 0.52181 -0.00812362390555497 0.84186 -0.0219500624139274 0.48812
10_25261993 G A 0.0215836818985381 0.67104 0.00112896196557006 0.92947 0.00393773357140656 0.89324 -0.0153232092176132 0.57789
10_25262429 C A 0.00878437945912178 0.89006 0.0027171427052998 0.6414 0.00621741217984221 0.86798 0.00723949895921648 0.88939
10_25262801 C T -0.0098726110830907 0.88796 0.00044954930829257 0.91779 0.0113980413557993 0.82052 0.0156855341202237 0.98828
10_25266668 G A 0.0545828690222609 0.54105 0.0059865673947558 0.41465 -0.00393238179822313 0.96139 -0.0160318330005735 0.75827
10_25323164 G A 0.0450260276588732 0.61881 0.00425327019212652 0.59057 -0.0244206019789189 0.71418 -0.0518732210937477 0.52964
10_25331884 C T 0.0179690285540677 0.7728 0.00112154109621795 0.94014 0.0302081080244625 0.47834 0.0454945185409852 0.65589
10_25475691 G C 0.0815667581920433 0.43837 0.00907486758424482 0.32461 0.0124024738444931 0.85971 -0.075402647246847 0.51366
10_25475808 G C 0.0195018139376813 0.85711 0.0038203728068364 0.70774 0.0405049145644489 0.58373 -0.00737570939376327 0.85856
10_25475820 G A -0.0334511276451373 0.67177 -0.00187375021200512 0.55635 0.00789142534741371 0.87828 0.0388942998613916 0.77787
10_25476281 C T 0.0916507728593234 0.33414 0.00884580765364911 0.26583 0.00348107170285075 0.94913 -0.00432874981872775 0.86858
10_25534390 G A 0.055044917463521 0.33271 0.00162477294972313 0.85213 -0.0466574144131048 0.2591 -0.104061344331262 0.093903
10_25534558 C T -0.013628008836038 0.83729 -0.000114929212840845 0.85196 -0.00123450617408727 0.99319 0.0125787205458839 0.96292
10_25534818 A G -0.0372353755181976 0.62977 0.00631679384766768 0.39721 -0.00197880581679048 0.98393 -0.0397098835829294 0.61092
10_25535169 G A -0.278121587185556 0.032474 0.0220073167830168 0.094131 0.179919715545505 0.057292 0.203988196616277 0.38462
10_25535227 G A -0.162582855737772 0.12989 0.0142346315257751 0.20028 0.220347656825632 0.0033938 0.22059133396367 0.25497
10_25539272 C T 0.0144720359187414 0.89568 0.00904252660356651 0.38377 0.0446867958939516 0.55079 0.00181932279795435 0.92661
10_25539478 T G 0.145847959729022 0.090826 0.00853079918733354 0.3435 0.00116092038730075 0.97515 -0.0725945433089354 0.50982
10_25539487 C T 0.106228399100431 0.26348 0.0117361303696734 0.17575 0.0388869995451868 0.55135 0.0504443191639434 0.80065
10_25539515 A G 0.126494494223045 0.1437 0.00594417870636696 0.4891 0.0427856276301504 0.48847 0.0249375643703639 0.94653
10_25539600 C T 0.0286035561493265 0.71166 0.00512801820651851 0.47639 0.0141076883850729 0.78624 0.0284552803431209 0.90847
10_25539823 G A 0.101365461256809 0.31755 0.0254126383204657 0.014105 0.0207067922834244 0.76449 -0.15640007235447 0.30899
10_25539925 C T 0.0107220462440467 0.89547 0.00655241005210828 0.37964 -0.020426618848655 0.72981 -0.0828435060741663 0.37006
10_25582649 T A 0.0176123768954351 0.78886 -0.000808447530060843 0.69792 -0.0197865908940993 0.67174 -0.0325303706960677 0.49298
10_25582817 C T -0.0200685469739447 0.74665 -0.00288232445017065 0.36204 -0.0381190981733798 0.41589 -0.08596041950521 0.13437
10_25587018 T C -0.00129830261053848 0.975 -6.09121351937624e-05 0.83099 -4.4602630761647e-05 0.98496 0.0249082854563279 0.90834
10_25587207 C T -0.0736563275906016 0.31575 -0.000466158363677656 0.82642 0.0190371217208301 0.70936 0.0325178854683106 0.87532
10_25598648 A G -0.133784827475949 0.075019 -0.00751460056411548 0.16545 0.0150603830843208 0.77117 0.00814153605882583 0.93414
10_25598651 A G -0.129726114716822 0.13827 -0.00408011551161181 0.48355 -0.0100441505019659 0.88474 -0.0927305014461764 0.35848
10_25598739 C T -0.121519468113597 0.10533 -0.0035038329328762 0.48438 0.0131612641657884 0.79973 -0.0203924073306491 0.72754
10_25598811 G A -0.113870097833058 0.20501 0.00053258458851057 0.96722 0.0078599650170466 0.88957 0.0360155029446594 0.8761
10_25599162 G A 0.00719189938597563 0.91949 -0.0021190874949762 0.54815 -0.00083056706042836 0.99979 -0.00176938478116755 0.82801
10_25599218 A G -0.113552602619405 0.1598 -0.00488928556788742 0.40131 0.0141770126827255 0.79605 0.0445053470203471 0.80739
10_25599330 G A -0.102661970367361 0.27811 0.00183737661098191 0.90975 0.148131231174907 0.025879 0.114733637510358 0.49902
10_25599496 G A 0.0457147687653669 0.557 -0.00205423060519466 0.60629 0.0142737369769416 0.78607 0.0682558248639004 0.58204
10_25599498 A C 0.0564928234125584 0.42824 0.00164658087837445 0.87287 -0.0195303728881272 0.70904 0.00395948625290521 0.88426
10_25613278 A C -0.162011914190097 0.14313 -0.00418442849610516 0.68291 0.0530289091411999 0.50066 0.0417772510184087 0.90609
10_25613368 A G -0.0742228877609923 0.35177 -0.00384262542393371 0.50679 -0.049771997753389 0.40105 -0.0817743876818316 0.4001
10_25633127 C T -0.0600975602747055 0.45334 -0.00445614523285739 0.45294 0.0414134893798474 0.46982 0.0827469247683374 0.58373
10_25650128 T C -0.0336782940944735 0.76606 0.0168007844540055 0.15109 0.0388277546834422 0.62949 0.113287678403115 0.60728
10_25651778 G A 0.0335424367169036 0.72957 -0.000285951428651906 0.83293 -0.00643845217703557 0.93344 0.00987363577925678 0.94162
10_25653415 C T -0.0400247342332659 0.60476 -0.00139170497614804 0.61236 0.0364945345564652 0.50833 0.106770757869531 0.2291
10_25654632 G T 0.0653786406077048 0.32169 0.0015072186357925 0.9006 0.00701902988842768 0.86804 0.0579026704673734 0.65241
10_25672370 A G -0.0253870088829502 0.83593 0.000834191592741631 0.99989 0.00641596179791189 0.93663 0.0323107462216734 0.89848
10_25673539 A G -0.00137240275361813 0.97756 -0.00308578626018666 0.45887 0.0181623605122313 0.69306 0.0950377731115062 0.38586
10_25674399 G A -0.0495245090578323 0.32392 -0.00384427979390707 0.24055 -0.00880805550470766 0.82182 -0.0318409873774343 0.46022
10_25677094 T C -0.0260287888766541 0.42779 -0.00190248308925819 0.24012 0.00444824507461045 0.8268 -0.00244907218848419 0.62256
10_25677886 A G -0.0817655764192547 0.50225 0.0173401027761162 0.21823 0.0692600761990623 0.41276 0.145869137050293 0.56591
10_25678331 T C -0.0690101056081613 0.37259 -0.00364423507375858 0.48208 0.0205779857207373 0.70222 0.0285570657786307 0.9108
10_25693203 A G 0.0276277380058846 0.79351 0.00334720909847324 0.68245 -7.43763117609156e-05 0.99202 0.0507837422268346 0.74272
10_25693377 T C 0.122002285322406 0.28112 0.0250590570089431 0.040579 -0.107097974805409 0.17645 -0.0455319084580589 0.7594
10_25708964 C T 0.0253033863389315 0.5613 -0.000815976473674437 0.58615 -0.00239545631580406 0.95959 0.033427575744448 0.74837
10_25709475 T G -0.0549826744389003 0.30396 -0.00454307472881982 0.20057 -0.00918572821150039 0.8254 -0.0325769068462304 0.47521
10_25709495 G T 0.069706778957957 0.50214 0.0172655460449703 0.13082 -0.0689025868824846 0.35072 0.0669229368807403 0.78721
10_25709590 T C 0.177986500018848 0.054177 0.00837416935348657 0.38252 -0.0479038209905791 0.48835 -0.0498611500373373 0.64625
10_25709904 A G 0.194111539981494 0.026154 0.00619604066342058 0.48972 -0.0855592034435722 0.18208 -0.168140831697013 0.15078
10_25710072 C G -0.0225274669172566 0.8821 0.00981868127933763 0.37423 0.00136379606086068 0.98457 0.0738783922485385 0.73666
10_25741295 C T -0.0138525625367443 0.8052 0.00360359479428338 0.44193 0.014910451476457 0.70487 0.0601742872605247 0.4751
10_25751510 G A -0.0136769823956162 0.83243 0.00151992597062893 0.89574 0.0368766109996902 0.42354 0.103558419313757 0.32894
10_25753825 G A -0.0218474799341005 0.54589 -0.00109323391261731 0.46366 0.0212244392322516 0.40391 0.0405282584448247 0.58245
10_25754316 C T -0.0516725559716549 0.52581 -0.00296915682296384 0.56629 0.0328859389043861 0.57107 0.0417662704917062 0.82219
10_25757340 G A 0.0393277263607044 0.87284 0.00658073769368463 0.82245 0.0529082262813058 0.74857 0.101389059958518 0.84221
10_25763374 C T 0.213339667081608 0.014651 0.00770777059991158 0.37671 -0.0878307564292985 0.17235 -0.178235241217484 0.13028
10_25763490 T C -0.0211506966322492 0.51183 -0.00180248527873496 0.25477 0.0151868650907811 0.49723 0.0330011033427376 0.677
10_25806354 T G 0.0146927225534802 0.86494 0.00427182855255527 0.54702 0.0191208026254632 0.74038 0.0716783363806075 0.57412
10_25806624 C T -0.057627175800274 0.26963 -0.00611457662752488 0.12954 -0.0069521929377212 0.87058 -0.021818279063473 0.63032
10_25834350 C T -0.008577240176052 0.93787 9.81010238967233e-05 0.90532 0.00457304556434395 0.94698 0.00607718562187085 0.92173
10_25835161 T G -0.0616524051707233 0.577 0.0104370809986147 0.34289 -0.015897065434126 0.84998 -0.00303266537813547 0.90803
10_25836624 C T -0.14871413292405 0.22932 -0.0132886733564376 0.24424 -0.017695237113894 0.85032 -0.368981189192662 0.064024
10_25837240 C G 0.127703991253766 0.33131 0.0136380599583438 0.3464 0.0773524530638197 0.40362 0.0144972429259426 0.99274
10_25840742 G A -0.064459539885716 0.62822 0.00290902521470652 0.86501 -0.0207844250106314 0.83106 -0.243787465449633 0.21277
10_25841444 A C -0.0948022913832315 0.44219 0.00309673125028916 0.85453 -0.000250066242359672 0.9949 -0.330356919392452 0.094418
10_25842610 T C -0.0402493175286653 0.6141 0.00192047309297118 0.8671 -0.0210636237761618 0.72886 -0.0116265996048133 0.80036
10_25842649 T C -0.0558983166372604 0.25834 -0.000766864022635574 0.69257 0.0423981236723511 0.23002 0.0840282788924129 0.33304
10_25842721 A G -0.00335552834125217 0.96745 0.00597297560265242 0.48197 -0.000591736104218656 0.99735 -0.00672505715038214 0.85389
10_25849655 A G 0.0658463692228218 0.5167 0.00869739569602926 0.36229 0.00408541830442689 0.94426 -0.0535415657368187 0.63631
10_25852973 G T -0.0409203541330423 0.66255 0.00107462948449005 0.97497 -0.00184040557117334 0.98782 0.00363594646983362 0.92129
10_25853062 T C -0.016478240625892 0.87766 0.00799744869854607 0.52435 0.0638520604229396 0.41276 -0.186577601484214 0.28014
10_25881090 C T 0.0362280931127451 0.75381 -0.00326614703143395 0.69763 0.107397889164638 0.18913 -0.101194367314409 0.51421
10_25905521 G A 0.02344072768023 0.8342 -0.00117973309857835 0.83553 0.107504380661768 0.1718 -0.0757824895814701 0.57346
10_25905643 A G -0.129766993034157 0.28927 0.00635013309913818 0.65361 0.0931121697667814 0.27761 -0.0163715868284235 0.87678
10_25905721 G A 0.00508849029517646 0.9488 0.00182073660677052 0.8529 -0.0222263871375343 0.6639 -0.0497968676961141 0.47074
10_25908930 C T -0.0584018488463952 0.50643 0.000751232456026866 0.99108 0.000962110164284887 0.97772 0.0106831780653303 0.96249
10_25925186 G C -0.0480258974341337 0.22262 -0.00113866734399911 0.56182 0.0326890984551119 0.24893 0.0869286298155443 0.22488
10_25950808 T C 0.00732251610112332 0.88288 0.00371542943737778 0.41681 -0.0155579923669887 0.65381 -0.0410290495059602 0.33435
10_25951179 T C 0.0243222621007185 0.81654 -0.00206520697290272 0.78453 -0.0177381848926106 0.81596 0.0379309937993772 0.90497
10_25951471 T C -0.0240298794599953 0.82565 0.0172889654693444 0.15411 -0.0748827272418876 0.34792 0.0161414493406185 0.99813
10_25951510 C T -0.109684204068428 0.27494 -0.0171555546110343 0.07131 0.0931359083870585 0.18387 0.0505860943902161 0.83896
10_25951593 A G -0.150774747852337 0.16616 7.38388806466902e-05 0.95239 0.0248010398966799 0.73817 -0.165262385288373 0.39138
10_25987860 G A 0.0104549889230425 0.9369 0.00288884003583017 0.87122 0.0682570098049713 0.43447 -0.261737584603173 0.19402
10_25988210 T C -0.130174507909841 0.2133 -0.00331237002575225 0.71636 0.00975176374373961 0.88421 0.277961490623379 0.18213
10_25998960 C T -0.0199959648684222 0.72401 0.00038272656934399 0.92732 -0.00242199591608657 0.96845 0.0530659903462559 0.66297
10_25999206 T C -0.0310959118306731 0.54084 -0.00370089770500318 0.26999 -0.0240396894415387 0.52657 -0.0273822694111344 0.5252
10_25999364 C T 4.69122830543952e-05 0.99583 0.0114420675961805 0.29266 0.0324826798669618 0.60705 0.114033157836166 0.57314
10_26000491 C G 0.0100931902031135 0.90006 0.00256903158230796 0.69719 0.00479555674424556 0.91757 -0.00877616738348013 0.73708
10_26002044 G A 0.0329097128792587 0.56878 0.00422010654015169 0.44755 -0.00296972055208221 0.95813 -0.00669354414530851 0.75581
10_26004808 G A -0.0881935731166065 0.21801 0.00218038351196623 0.83139 -0.0559352280030135 0.27861 -0.205236647179273 0.04222
10_26004828 G A -0.199845409678759 0.10118 -0.00624770788338914 0.59541 0.151138174906062 0.076478 -0.178277450401855 0.3825
10_26008095 G C 0.0988503741538315 0.26926 0.00291898929996672 0.79673 -0.00326506535671993 0.96936 0.140338265925805 0.3835
10_26008299 G A -0.187931322941998 0.050744 0.000456467217876226 0.96815 0.0633637262626378 0.36335 0.183738784133678 0.30859
10_26008670 G A -0.149151242762496 0.042082 -7.71961732481122e-05 0.89549 -0.0736757881154092 0.15586 -0.0461599928309421 0.59173
10_26009030 G A -0.155546635585551 0.078904 0.00293695899908803 0.77291 -0.0384453664615698 0.55776 -0.0254030282959297 0.737
10_26018749 C T -0.0455478269687433 0.27383 -0.00579668197075938 0.050358 -0.00660188181324222 0.84682 -0.0311921820168312 0.40939
10_26019392 C T -0.0406489904761392 0.48803 0.000386087065964803 0.92647 0.0135948111540048 0.72988 0.0605464111600919 0.59753
10_26020094 G A 0.0963532974465515 0.23349 -0.000251416019207502 0.88088 0.0079530878453618 0.88074 0.149095385940813 0.28649
10_26058797 T G -0.066801434787488 0.27899 0.00642242184933522 0.33351 -0.0307974609038696 0.49845 -0.100820319121608 0.22455
10_26069418 C G 0.0302787201935909 0.52297 -0.000744508414051925 0.68227 0.0348382602673168 0.28707 0.0927086975090695 0.23916
10_26069913 G C -0.10684634522243 0.084556 0.00192908432629954 0.84392 0.00105580667583966 0.96676 -0.000514958104555669 0.85747
10_26070750 C T -0.034515832994667 0.46843 -0.00455083646168327 0.16627 0.0252730251139095 0.45454 0.0844236101736386 0.30196
10_26070896 C T 0.0137812599481438 0.87653 -0.00288196324872268 0.63273 -0.0106501341343216 0.87306 0.131086229835312 0.39277
10_26071175 C T -0.0424142171648256 0.1345 -0.00223237601171489 0.17146 -0.0200292785520514 0.35198 -0.064326195983564 0.033195
10_26071254 T C -0.119721834518158 0.063403 0.00364060836597413 0.6241 -0.034050154779155 0.46425 0.00125570439601362 0.87573
10_26071368 C T -0.0308923427323205 0.54217 -0.00315336051809615 0.33364 -0.0296431657957292 0.4198 -0.055264874810785 0.29251
10_26071369 G C -0.0730553057975336 0.23033 0.00604660700152395 0.33664 -0.0306563341116865 0.49972 -0.133229682932655 0.10086
10_26071440 C G -0.0571039202813525 0.32932 0.00576888138581365 0.37616 -0.0321309202209947 0.46519 -0.0376956917743351 0.56562
10_26071760 G T -0.0136258279694364 0.80416 -0.00101835455524564 0.59902 0.00372460686168172 0.91179 0.0169452108931965 0.99539
10_26072977 A G -0.0607654042344656 0.36117 0.00631609546143558 0.35138 -0.0360892684917523 0.46033 -0.119294131401167 0.16887
10_26081883 T C -0.0748189188673293 0.28625 0.010459964157014 0.10365 -0.0614229974826474 0.23142 -0.0374596385650935 0.59281
10_26086699 C T -0.0416689567000808 0.43015 -0.0036792512191661 0.33925 0.044221323186538 0.24328 0.122738111254237 0.18649
10_26095145 C T -0.0977757628688334 0.42584 0.00140601908283736 0.96526 -0.0592051976670468 0.51033 0.321872949178291 0.16863
10_26095416 G A 0.0196379919045377 0.83523 -0.0137113884853033 0.10821 0.0219202620367589 0.72551 0.106884814710566 0.54818
10_26095424 A G -0.0126517495885301 0.89882 0.00770519198964184 0.54843 -0.0665251376468335 0.37268 0.029280690058963 0.94798
10_26119996 T G -0.00488996621913887 0.96179 0.0113389533674295 0.32149 0.0229085432300162 0.76805 -0.148675404908806 0.35854
10_26120368 G C -0.0891630258087813 0.44032 0.00214202069606962 0.90142 0.0213820956707019 0.78955 0.00945155241038785 0.96825
10_26123707 G A 0.0428908888572761 0.53295 0.00915648726747991 0.18809 -0.004547165745484 0.9384 0.0314229585807571 0.89012
10_26170971 C T 0.106915254828304 0.31705 0.00145284346549082 0.94165 0.107443195603679 0.1584 0.10514079913287 0.54806
10_26171163 T C -0.00452455926961165 0.95321 -0.00495596889017887 0.43804 0.0547005806826855 0.35491 0.06677351848728 0.69787
10_26171177 A T 0.077699215482482 0.38028 0.00480131700001503 0.61138 0.105292614748702 0.092944 0.118841811664779 0.44293
10_26171474 C T 0.219691057525222 0.030322 0.0122998658298121 0.17662 -0.0727170038665123 0.32075 -0.111291397353774 0.3692
10_26194609 A G 0.0864401257285749 0.22508 -0.000663582027608932 0.83022 0.0511742455808421 0.30568 0.0846582208239965 0.56255
10_26194688 G C 0.157085566656067 0.099456 -0.00249096550410095 0.71055 -0.0236924780438195 0.73766 -0.0656100104220273 0.59305
10_26194745 C G 0.129318785347675 0.20225 0.00853460510795488 0.42039 -0.115064072952097 0.11217 -0.141295338455784 0.33341
10_26194833 A T -0.00206929674211501 0.96323 0.00204055128807246 0.75941 0.0115985724781758 0.75826 0.0321092776984023 0.82147
10_26194882 G A 0.0323634765505953 0.68756 -0.00182748686116624 0.71732 0.0788764487586952 0.1574 0.129860595271085 0.3715
10_26194918 C G 0.102408732741295 0.27662 -0.00328914583808499 0.64625 0.0199026409407999 0.75559 -0.138895789661045 0.28978
10_26195125 G A 0.0191061217955326 0.65651 0.00305487015259666 0.48157 -0.0110896195644822 0.73427 -0.0421327046942229 0.27955
10_26195452 C T 0.0443635119957964 0.68328 -0.00101736856273189 0.88481 0.171805667441077 0.027018 0.165785558530086 0.49294
10_26201584 G A 0.00822106383179403 0.87058 0.000942852150783014 0.9775 0.0163013627797395 0.60773 0.061030342572287 0.49424
10_26201839 G A 0.0375015637171625 0.58019 0.00946406332591604 0.16875 -0.0127086539515862 0.80263 0.00684412801387784 0.92695
10_26201914 C T 0.0908277642069404 0.35421 0.00220500243597594 0.89317 0.0118402169638032 0.85518 -0.095237930442171 0.50822
10_26224625 G A 0.153952842452996 0.1066 0.0109842623482167 0.24439 0.0324288895242531 0.62803 -0.034724225871025 0.73354
10_26224705 C T -0.187908390378984 0.055689 -0.00918273138965695 0.29754 0.154682691727226 0.024737 -0.0222408063467625 0.81674
10_26224914 C T 0.0273019383007094 0.52291 -0.0013233173514231 0.47669 -0.0194116652103202 0.53753 -0.0156300001110932 0.53551
10_26225090 C T 0.01257515922617 0.76237 -0.00160363491207443 0.40493 -0.0229595717716633 0.44171 -0.0267038882554011 0.38913
10_26225227 C T -0.136326616793783 0.18669 -0.00903742761899966 0.31937 0.206439021453458 0.0045709 0.109509400496568 0.58753
10_26257216 G A 0.163137940341246 0.097143 0.0121806932349579 0.23809 -0.0254591009639783 0.72567 -0.0864585685419923 0.53643
10_26257450 C T -0.051723779435052 0.5968 0.00581393537115647 0.58716 0.00455381832707417 0.94017 0.0176107437767088 0.99488
10_26257627 G A 0.0717642815247857 0.45541 0.0159075836157287 0.089727 -0.00667301473964857 0.93141 -0.0144379995120645 0.84124
10_26289080 T G 0.127516670705479 0.12884 0.00732279418634516 0.4082 0.0602003437506931 0.30573 0.128462631673836 0.39708
10_26289092 C T 0.175889782442495 0.033721 0.0164758488593961 0.039254 0.0815134230834837 0.15997 0.226315377087969 0.10031
10_26289166 C T 0.0714553959191044 0.089506 0.00299158734804928 0.48709 -0.0423381484087801 0.16345 -0.101707396550363 0.026307
10_26289268 C T 0.0342242144095882 0.38481 -0.00025972648556619 0.75851 0.0376084730788574 0.15898 0.0832490840217691 0.26493
10_26289277 T C 0.199094482357816 0.085491 0.0071064350102145 0.59194 0.0730647307179479 0.3717 0.277856101845154 0.18456
10_26289349 C A 0.0600253287176911 0.53853 0.0143639027707259 0.16518 0.138888511389684 0.042252 0.217504760758836 0.2167
10_26300312 A C -0.0115827095083212 0.89073 -0.0010969316546225 0.81321 0.0756173224061839 0.22155 0.142830389958177 0.36351
10_26300340 T C 0.0882468453168138 0.22848 0.0130226115110585 0.047395 0.121354135701113 0.018139 -0.3844391543322 0.00011055
10_26300407 C G 0.111695332175548 0.146 0.00633384901788589 0.40803 0.0781628773877492 0.14911 -0.239623043408317 0.024272
10_26300731 A G 0.0885689372044526 0.20104 0.0180056986735295 0.0065153 0.111487020667845 0.022799 -0.365062802168145 0.00025835
10_26301883 G A 0.110787438057873 0.12935 0.0124075168024378 0.089447 0.0745437018989246 0.14833 -0.240582791577842 0.026651
10_26302003 C T 0.0653473889933184 0.40715 0.0142596943940658 0.038726 0.0897147454182835 0.10019 -0.368327291410958 0.00036345
10_26319976 A G -0.0444549844903399 0.60909 0.00468487120268104 0.62589 0.0167651629255652 0.78341 0.036541959782107 0.88033
10_26320091 C T -0.0865658510695284 0.14281 -0.00641558841659504 0.13235 0.033664392601485 0.41704 0.0902341846022381 0.36265
10_26320251 T A 0.0744761695510592 0.49141 -0.00257126430633631 0.7822 -0.0276732919381724 0.73168 0.404336632009587 0.062607
10_26356842 G C -0.0273405055797596 0.76232 -0.00513587947076036 0.44508 0.0879639563834826 0.18258 0.152775832990557 0.29758
10_26370337 G A -0.0055580662334246 0.94426 -0.0156308977355213 0.044847 -0.0197452109283592 0.75874 -0.0440752541193075 0.65252
10_26370635 G A 0.0888178749605522 0.27902 0.0132335479235276 0.14796 0.0959324112229052 0.094318 0.178708646896039 0.26582
10_26370638 C T -0.00933976147305864 0.84371 0.00136041770403957 0.87682 -0.00706558870171818 0.85958 -0.0295596853355415 0.42309
10_26370686 G A 0.112243070637729 0.32457 0.0295190525973259 0.025313 0.128449577732809 0.11258 -0.0866516798006745 0.64007
10_26370776 A G 0.0356356361400199 0.48762 0.00240424165238987 0.65955 -0.0129157159086677 0.74331 -0.0195961695923335 0.54927
10_26371097 G A -0.0318209249530363 0.44491 -0.00464081191913449 0.10153 0.033834827307924 0.25922 0.10941440236197 0.10304
10_26371683 T A -0.040050689971173 0.27099 -0.000103812223258252 0.78189 0.0368416421573675 0.15892 0.086562148915645 0.2157
10_26375065 G A 0.0269977357658042 0.78949 0.00173793949950532 0.91292 0.0650857700528356 0.34494 0.094846303783505 0.57365
10_26384759 T A 0.0243962686531741 0.77956 0.00260574977513982 0.84128 -0.00743459340764994 0.91471 -0.0412923621001783 0.68824
10_26385015 A C 0.0483304653613969 0.67488 0.00292622006360069 0.87035 0.0752133479674713 0.34762 -0.151101855079377 0.43296
10_26385039 A G -0.0192613595169616 0.76718 0.00193617617569474 0.8644 0.040371079002692 0.37888 0.0282811844972126 0.91482
10_26391386 A G -0.0417952392697375 0.64037 -0.00805672171981372 0.26384 0.0479953408419177 0.43906 0.0708861997766046 0.68766
10_26391647 T C 0.122656923024725 0.2064 0.0125862486104973 0.20611 0.0265154977368784 0.69106 0.0313087867485766 0.92698
10_26391684 C A -0.0383810500517994 0.54556 -0.00331976882906728 0.51397 -0.0352219003004719 0.45238 -0.138111838722241 0.14842
10_26391860 A G -0.0361734068648667 0.32413 -0.00249020436521768 0.27217 0.00999089820235633 0.68877 0.0361936437287903 0.69906
10_26392058 C T -0.0263609166463234 0.76107 -0.00913190319442799 0.18356 0.0473378114607416 0.44228 0.060197735879381 0.73149
10_26401500 G A -0.0134201936584931 0.85727 0.000633335317666762 0.96964 -0.00400664138237026 0.954 0.0564632727329997 0.65417
10_26401681 G A 0.143199323121645 0.051498 0.00460177541440134 0.56727 0.00945212903608844 0.84111 0.047985428862782 0.77568
10_26456701 G A 0.0198881955053407 0.49014 -0.000306130973640459 0.60993 -0.0141607722923681 0.50473 -0.0403235832781863 0.13655
10_26456726 C T -0.0298869728876703 0.65154 -0.00340112739752601 0.44321 -0.0291015459471077 0.56049 -0.0603185847048542 0.40572
10_26457004 C A -0.0538633523962705 0.28372 -0.00531226010521636 0.098636 -0.00832840675096025 0.83234 -0.0273353790522605 0.47581
10_26457257 A G 0.0198398929788173 0.6843 0.00112349792206505 0.94759 -0.04420245390296 0.20818 -0.0950621792923497 0.13998
10_26457493 T C 0.12608042971939 0.047228 0.00693490457075998 0.24551 0.0207068733727191 0.63814 -0.00383508176233278 0.81978
10_26457680 T C 0.0338830262496608 0.40594 0.00301931816606806 0.46597 0.0057714564700277 0.81534 0.00887189188861593 0.87563
10_26460874 A G 0.0211244027195769 0.8411 0.0193211301565271 0.078587 0.213561043045826 0.0030952 -0.431885818160914 0.01242
10_26505767 T G 0.0459841993824358 0.51835 0.00989391749683069 0.093209 -0.0349742425949577 0.4934 -0.0490791631188615 0.46788
10_26506322 C T 0.00234926854623898 0.97605 0.00054061853752975 0.94682 0.0187529452959042 0.64568 0.0206284558934603 0.95746
10_26511404 A G 0.0782388615204547 0.25452 0.00220469714856749 0.81698 0.0611342644896964 0.20459 0.128708642164258 0.27222
10_26511842 C T -0.0241875600594798 0.44001 -2.87817425255846e-05 0.73443 -0.00605077489544783 0.81997 0.000333328941903563 0.71068
10_26541978 T A 0.0412774752947114 0.47554 0.00351540233566326 0.48169 0.0143433219169848 0.70333 0.0593309184996067 0.50897
10_26541999 A C -0.0239157395236869 0.84014 -0.00299363933761893 0.72618 0.00674100353083896 0.93034 0.00163608439038911 0.93475
10_26557432 G A 0.0798800543024187 0.45435 0.0147561023289304 0.17403 0.00858965763447713 0.89952 0.162524762555109 0.3983
10_26557514 G C -0.1559192962269 0.1131 0.00244111577995095 0.86199 0.12735408397019 0.069784 0.398283799394738 0.015312
10_26557723 G A -0.0756461452640935 0.42969 0.00302861855114185 0.81599 0.134674240735074 0.045925 0.326021312126368 0.050809
10_26557726 C T 0.0348365891805721 0.76676 0.00849963302608301 0.53032 0.112992510224507 0.15499 0.254464383105713 0.25315
10_26633517 C G 0.0424406884811849 0.71106 0.00764586861627091 0.37678 0.0742297936228397 0.35652 0.177418200646428 0.21593
10_26633521 A C 0.0397409697032631 0.72983 0.00797510405636415 0.35604 0.074162834875516 0.35492 0.192506541491035 0.18221
10_26646140 G A -0.0211274026552329 0.78387 -0.00617548194581234 0.38692 -0.102354903542316 0.076007 -0.179392684759987 0.1535
10_26667459 C T 0.0609162751714534 0.51697 -0.0131211343673828 0.22795 -0.0244675065241066 0.725 -0.175807209141388 0.3214
10_26670672 A G -0.00256860423525623 0.94608 -0.000521636293287147 0.65308 -0.00783479119033307 0.83074 -0.022889814563524 0.43777
10_26671070 C G 0.00354183405404296 0.96824 -0.0159446399647837 0.027775 0.049212014669136 0.35729 -0.14706401417932 0.21248
10_26671511 G A 0.0485016660526218 0.50979 0.00403014250841335 0.60881 0.00913042642668016 0.84831 0.0173597779404624 0.99422
10_26671954 G A -0.0768582090690932 0.42323 -0.0131024059926601 0.25644 -0.163497599969863 0.021237 -0.277215732500121 0.16147
10_26673456 T G -0.117654349241448 0.1397 -0.0133266759881375 0.10423 0.216836124185004 0.00011459 0.388000422247316 0.012084
10_26679856 G A -0.0956873211091298 0.12456 -0.00434918965623383 0.37603 0.0680509419952464 0.11609 0.161757386809191 0.14989
10_26693210 T C -0.155111718964438 0.061273 -0.0202129377331848 0.0057666 0.0962565849673781 0.10193 0.150321611483907 0.29712
10_26693315 C G -0.0346260127734394 0.39725 -0.001933639212289 0.41329 -0.0362646156221638 0.24006 -0.0846474742969152 0.080859
10_26693355 G C 0.0379937396149063 0.39724 0.00556508425908324 0.15161 0.0132292062784927 0.6499 0.0551738184515613 0.48737
10_26693561 G T 0.0504750973298595 0.27916 0.00568659005199686 0.16682 -0.0271798318517882 0.43479 -0.0763263956883841 0.12325
10_26693674 A G -0.0603280549408631 0.47825 -0.0145177585940808 0.044225 0.0303754132135434 0.61444 0.184460638045505 0.19103
10_26693692 C T -0.0346277052752583 0.67721 -0.0120995770877622 0.086041 0.0595740334380188 0.32222 0.277693793773835 0.038726
10_26699244 G A -0.00487063309186309 0.89941 0.00104365980830964 0.95106 -0.00192075270276539 0.97136 -0.0438286866741495 0.29416
10_26699638 C G -0.0676418657254018 0.46755 -0.0162660118282913 0.16527 0.0501484691679897 0.44416 -0.268492478075943 0.1677
10_26700630 G T 0.0660514964992568 0.11228 0.00644609440999468 0.068323 0.0135269370246758 0.61519 0.0554898597440206 0.4538
10_26701274 C T 0.0466867718198805 0.26955 0.00659395771715418 0.076401 0.0134630256011282 0.62374 0.0555594501943778 0.47007
10_26701275 G A 0.061229955344625 0.34735 0.00398886556664091 0.6295 -0.0350961609802293 0.45831 -0.0590357386314457 0.50718
10_26701396 T C 0.11061195714407 0.10047 0.00714511288106538 0.32701 -0.0243740748014073 0.61715 -0.0195514281822701 0.74398
10_26701660 T C 0.0462343836740982 0.5044 0.00197531353824677 0.85003 0.0613624855082232 0.1967 0.16416854015591 0.1485
10_26715153 C T -0.0691430146264473 0.33385 -0.0191356460235009 0.0061623 -0.0467125724556061 0.37116 -0.157454791920122 0.15407
10_26715198 G A -0.0995816263813249 0.16165 -0.0189375740006661 0.0047681 -0.0375681090550839 0.47846 -0.0970402594462478 0.33466
10_26715610 A G -0.0238139253645142 0.77937 -0.000623980620801994 0.89831 0.057771645574437 0.3424 0.0134356291547824 0.98688
10_26716909 G A 0.0509742545646225 0.42769 0.0010432912369767 0.97416 -0.0469265115391148 0.30583 -0.0994222814266724 0.30098
10_26716951 C T 0.00216572920790091 0.96629 0.00163910706456245 0.808 -0.0269373539132092 0.34343 -0.0617665757844854 0.16763
10_26716961 C G -0.0946733253804307 0.1674 -0.0159760432823916 0.018338 -0.0181209720767354 0.72156 -0.084045923645455 0.40443
10_26718959 G C -0.00118119123986684 0.97938 0.00189278928425312 0.80548 -0.0299024963232586 0.54536 -0.0337784240654225 0.4956
10_26719522 A G 0.0354531605321784 0.45632 0.00323021465811329 0.53408 -0.00671479385314516 0.85969 0.00416514313523398 0.8515
10_26721432 C T -0.103682631850441 0.2342 -0.00889711593532803 0.36491 0.0779554123054611 0.20694 0.134894505311789 0.50217
10_26721834 G T 0.00422626416389743 0.92804 -4.55843035107097e-05 0.7806 -0.0103136105602202 0.74471 0.00509576075856218 0.8284
10_26721886 G A -0.0371913349816394 0.61124 -0.00707398981883786 0.33647 0.133773426297072 0.010417 0.190199911877474 0.23028
10_26724399 A C 0.00824395603869914 0.92518 -0.010505701419677 0.25447 0.013175098256542 0.81109 0.37269306130957 0.032085
10_26725167 C T 0.0428076481125169 0.63168 -0.0117160979824952 0.2157 0.00360243604208334 0.94508 0.293442666981772 0.10728
10_26729761 T C 0.127614780666392 0.17856 -0.00570135297459719 0.47985 -0.011194658374043 0.87725 -0.00378052998308491 0.89785
10_26730747 A C -0.0846926696990934 0.23341 -0.00985721991140667 0.15829 0.162794070316773 0.0014048 0.338570753680912 0.010596
10_26731929 C G -0.0643058187920532 0.32157 -0.00328202902840838 0.50028 -0.00158163914109391 0.98707 0.00242827532023689 0.89155
10_26733787 G C -0.00675788485412459 0.92932 0.00602886352546102 0.55173 0.0930056111893109 0.10134 0.148660188098838 0.38165
10_26733816 G A 0.0542924295071806 0.18381 0.00284313222519137 0.50941 -0.00116503099420024 0.99049 -0.0232104548221661 0.44747
10_26734039 C T -0.0331749194041297 0.72989 0.00809278219307989 0.41283 0.0913976839954243 0.17379 0.142759755140254 0.39515
10_26734065 T C 0.00682886577295261 0.93511 -0.00841351953646294 0.16055 -0.0309034758815058 0.59192 -0.0292316224941347 0.67778
10_26734611 T G 0.108063563377545 0.28354 0.00133962064627442 0.96298 -0.0703401485546279 0.34166 0.267670653474292 0.18491
10_26735235 C G 0.181430192399078 0.087656 0.000745121583373575 0.99332 0.196117994807208 0.0087518 0.305286697403326 0.097335
10_26735813 G A 0.209497189469016 0.083238 -0.000835629950427842 0.87432 -0.026577624915683 0.76044 -0.190396525827188 0.25279
10_26736503 A G -0.0808708330439306 0.39324 0.00266477585646147 0.84741 -0.0691137156056319 0.31252 -0.115063947958002 0.42324
10_26736549 A G -0.078154803869448 0.34606 0.00216244981032085 0.84701 0.0232221942773478 0.68662 -0.0719795379180797 0.45041
10_26736922 C T -0.0227169229502281 0.60703 0.000603133454557473 0.95144 0.00499771327063293 0.85894 0.0208320835936655 0.9463
10_26736969 T C -0.0629919472608404 0.31846 0.00363799827623487 0.63258 0.00884930690877705 0.8313 -0.137096567568502 0.12685
10_26737908 C T 0.0342318113529383 0.48787 0.00469963798797815 0.34615 -0.0170688366027078 0.63922 -0.0135691245484479 0.66843
10_26738247 G A -0.0542239440814014 0.45646 0.00166660778560064 0.88973 0.00507288034411071 0.91106 -0.106596098639143 0.23255
10_26739183 T G -0.0450878678060216 0.48939 0.00542836024517097 0.55788 0.00431997924120205 0.91316 -0.07169531915828 0.50675
10_26739476 A C -0.0348527263243236 0.70125 -0.000566891444006943 0.84922 0.0462539293100741 0.48409 -0.0234824613251304 0.74916
10_26740139 G A -0.0563528251215488 0.37831 -0.000852564704705916 0.75844 0.0300434377538939 0.50418 -0.0643762757868434 0.38664
10_26740870 A G -0.0310408150952814 0.65747 0.00445786493166212 0.55146 0.00635807559008224 0.88852 -0.0670388014473218 0.41161
10_26740927 A G -0.00168468232785258 0.95075 0.00520129978631542 0.19806 0.00328961741922485 0.8725 0.01482584457729 0.97515
10_26740947 C T -0.055197148309287 0.52104 -0.0103935903506537 0.34522 -0.0161094724242028 0.8039 0.123553329335249 0.59517
10_26740948 A G -0.181703334954195 0.026898 0.0110058891247109 0.25176 0.00597344408356878 0.90826 -0.191856900058401 0.17263
10_26742194 C T 0.0177620873267014 0.83482 0.000352445351132257 0.95645 0.0293207420843028 0.60624 0.0444094337708553 0.85235
10_26743214 A G -0.0977125973483553 0.19193 -0.00200548673053992 0.65737 -0.00235387404481475 0.97754 -0.0950517518661829 0.30411
10_26743279 G A 0.192993538792171 0.051536 0.00575480299507969 0.67441 0.121450587251769 0.07897 -0.0499778192268775 0.73747
10_26744385 C T -0.101954944704144 0.21312 -0.0217359289494206 0.0084742 -0.0936974632979804 0.10738 -0.265619471159058 0.049652
10_26744417 G C 0.018570149891933 0.80974 0.00299098071001097 0.70332 0.00585981097737219 0.9021 0.0304697877173301 0.88785
10_26746134 C T 0.0798244885809517 0.33875 0.00806487756264138 0.39671 0.0860501573097008 0.13198 0.149282589015613 0.36961
10_26746439 A G -0.156123230002729 0.0383 0.00232525223499697 0.86035 -0.0103324408736668 0.8631 -0.251922717179031 0.064488
10_26747496 T A -0.165118910005495 0.024601 -0.00074899034928638 0.84363 0.00989161925423148 0.841 -0.21499848799892 0.090667
10_26747578 G A -0.131371138643393 0.10307 -0.023106260451902 0.007165 -0.0744086564274906 0.19822 -0.224429829199549 0.11134
10_26748555 C T -0.20551495676248 0.01165 -0.00473110251686014 0.62516 -0.0607024209908419 0.29509 -0.444737495479292 0.017536
10_26764166 C T 0.0279706239830884 0.80008 0.0031268078839141 0.82173 0.120255156939151 0.1048 -0.290107994942411 0.072869
10_26764376 C T -0.0700762692879561 0.18399 -0.00255013572152728 0.47334 0.039178798740244 0.3061 0.0410616851737329 0.75963
10_26764564 G A 0.00851566343891162 0.8827 -0.000516634240209007 0.76284 0.018458265179026 0.6254 0.0405535443608962 0.75426
10_26765977 C G 0.0723317174748721 0.33351 -0.0139718336996021 0.023567 0.0965041220288286 0.066117 -0.0631842916977757 0.48188
10_26767101 T G -0.0359182157382375 0.63148 -0.0201650621770332 0.0048507 -0.00945403528315533 0.87357 -0.0418829915435808 0.63489
10_26767116 T C 0.00734412330967071 0.93406 -0.00434893666440505 0.48253 -0.0879566721657771 0.13628 0.0270693086933907 0.93238
10_26767509 C G 0.0210957250998971 0.77738 -0.00329912276749843 0.55206 -0.0838723919032097 0.1053 -0.0350620476578841 0.66153
10_26767536 G C -0.0647847826119458 0.027063 -0.00273765903569939 0.18039 -0.00216446779284614 0.95016 -0.0380718745607919 0.23771
10_26776340 A C -0.12632549698758 0.21298 0.00255619357427861 0.85468 0.139875228136414 0.058116 -0.224131726622825 0.1327
10_26778332 C A 0.0223630782091853 0.7555 -0.00699294596286748 0.24558 -0.0853763893056287 0.088862 0.029553448313937 0.91076
10_26778771 C T -0.130426248305869 0.24489 -0.00221232012758228 0.81559 0.206337866015018 0.0089596 0.0579174242490056 0.85472
10_26778789 C G -0.00629611451913268 0.92307 -0.0114142662888404 0.068148 -0.10047374550528 0.048407 -0.0385973658028391 0.62856
10_26778821 T C -0.0666809779016393 0.43684 -0.00600757812679501 0.46297 -0.102303995651508 0.093465 -0.0359515488338043 0.73511
10_26778872 C T -0.0570597339996223 0.0401 -0.00384563760227644 0.068933 -0.00224300385261471 0.94369 -0.0272448600158665 0.32768
10_26778911 C T 0.00861044523816352 0.8608 0.00148055199971628 0.85905 -0.00136047750507716 0.98666 0.0096050502722383 0.91004
10_26779361 C T 0.168798678996775 0.057129 0.00335282472799345 0.78249 -0.129652113117975 0.039534 -0.266935019423089 0.058242
10_26790041 A G -0.103612197596145 0.42907 -0.00787127956079407 0.52973 0.0201106962177025 0.82338 0.193145506185273 0.45199
10_26796737 A G 0.0711791933365551 0.42889 0.00387244597749455 0.74513 -0.102772869718438 0.10745 -0.199210110196702 0.17102
10_26799106 A G 0.0815205085844944 0.35323 -0.00198207773484724 0.75185 -0.0967841094175391 0.12437 -0.0600052152002841 0.60994
10_26799205 A G -0.0557203452367678 0.59731 -0.006931237426794 0.44414 -0.0207959860155107 0.79241 -0.0465097052848237 0.70747
10_26801822 T A -0.0029976169005101 0.93021 0.00352013585121197 0.44249 -0.00199391512809784 0.9684 0.0222403684833379 0.92398
10_26801840 G A 0.0468098742621563 0.12344 0.00150848253863406 0.77865 -0.0141248336853508 0.53397 -0.0243887062357936 0.30906
10_26801853 G A -0.0298473865281052 0.50447 -0.000783847337906576 0.66005 -0.028014106659782 0.39792 -0.0751076546538385 0.14067
10_26802128 T C 0.0530573175825714 0.20878 0.000833715512579075 0.99988 -0.0168520380927184 0.59085 -0.012196916409127 0.64847
10_26802215 T C 0.00677179212042855 0.8559 0.00485535443083447 0.22138 0.002319395834863 0.90052 0.00839689373082553 0.88259
10_26802287 G A 0.0414159746874877 0.13811 0.00046164053861258 0.8639 -0.0225975333370843 0.272 -0.0500738728075501 0.069622
10_26802396 C T -0.00619761581400796 0.87267 0.00206617480065106 0.73159 -0.00923611858751535 0.78251 -0.0175140494375844 0.57968
10_26802479 C G 0.0288785103252757 0.43949 0.00377637044209849 0.38505 -0.0141637281951297 0.61441 -0.00516656557922487 0.70524
10_26809373 G T 0.00165053043669723 0.98198 0.00292957838909093 0.56313 -0.0288312288301173 0.43476 -0.0273734546462181 0.4756
10_26810362 G C 0.114067662140803 0.15408 -0.00942951634968667 0.22187 0.11565839807033 0.038552 0.222469901315264 0.14589
10_26811014 T G -0.0458325305139251 0.25686 -0.00394668076921523 0.1487 0.0129241606849684 0.63582 0.0230451679849776 0.90926
10_26815232 G A -0.0107364997937157 0.9133 -0.00229518316746534 0.75227 0.115782868358866 0.12292 0.160624766085527 0.39789
10_26815690 A G -0.0808058464657057 0.30632 -0.00189294450440987 0.74807 -0.124867792850807 0.027472 0.326063858475894 0.028714
10_26819125 A G 0.00358436120299515 0.9558 -0.00372683225784449 0.36428 -0.0201014975502317 0.62838 0.0056839180166792 0.90099
10_26822061 T A 0.0925306481002603 0.28491 0.00709279679076094 0.51479 -0.0398769464925665 0.53141 0.169518807772273 0.34837
10_26822065 A G 0.033035033764942 0.59969 0.00345960217492021 0.61195 -0.0209800130734838 0.65284 -0.0223193550650992 0.65886
10_26844911 G A -0.0466651533756553 0.23067 -0.00310734763761356 0.22938 -0.00294269408746755 0.93897 0.0251418495986666 0.88094
10_26844973 G T -0.085751146322212 0.39814 0.0149775719067443 0.26983 0.0672198398408365 0.3472 0.104901336458775 0.68153
10_26845058 G A -0.0456096591368055 0.23919 -0.00318722590931963 0.22951 -0.00277281573166337 0.94346 0.0217017849512326 0.92943
10_26845211 G A -0.0308718385759399 0.71648 0.00518791645210661 0.65864 -0.00641952796635608 0.9261 -0.097018834022799 0.49995
10_26845215 T C 0.0742559187124785 0.41153 0.00904545366579035 0.40486 -0.000169393528318815 0.99195 -0.0333584123804292 0.76555
10_26866796 C T 0.0713778168189381 0.0973 0.00924670875012075 0.0081143 0.00554881351342045 0.83857 0.0274366078532979 0.84069
10_26867043 A G -0.0314534970179057 0.49468 -0.00336815944965603 0.25895 -0.0206673188752229 0.54045 -0.0574164272925588 0.23945
10_26867159 T C -0.0937546499795672 0.35486 0.00422299148464083 0.65383 -0.00448803179939991 0.96002 -0.00587271683687328 0.86555
10_26867198 G T -0.0899064566105154 0.084742 -0.0074152880067773 0.041058 -0.0129871855306424 0.74164 -0.0886700117512762 0.13107
10_26867575 C T -0.0202622794680519 0.64654 0.00275712935909616 0.57102 -0.00269990339807798 0.95341 -0.0170827561629922 0.56611
10_26867622 G A -0.0803240756018694 0.10507 -0.00756988275279342 0.043835 -0.0133869973263635 0.72397 -0.0781958335082001 0.19341
10_26869229 C T 0.0941671867176393 0.04623 0.0103203146751465 0.0080128 0.00791224353429556 0.79664 0.0848892928051691 0.26093
10_26879400 C T -0.0295605441208858 0.4612 0.00272062797281446 0.59957 0.0151274037269178 0.58553 0.0599059067112375 0.47395
10_26879534 A G 0.141824913548916 0.10748 0.00700282324210512 0.53475 0.17752334419381 0.0032246 -0.1165142204421 0.44298
10_26879744 A G 0.184976179968229 0.037525 0.00558819068969618 0.63952 0.199506494624445 0.0011495 -0.0668588874016136 0.62924
10_26879798 C T 0.0754853655396553 0.10452 0.0079929730384081 0.020683 -0.00133089141084201 0.9876 0.026179105705015 0.85528
10_26879942 T C 0.14317878265211 0.17203 0.00797104334335738 0.39295 -0.0398185633085069 0.59746 -0.215362749579237 0.10575
10_26879943 G A 0.113591763049729 0.27138 0.00569499721874666 0.55639 -0.0306278555348201 0.68051 -0.201006671490361 0.12427
10_26879971 T C -0.0439505157206743 0.3879 -0.00590462466944978 0.12219 -0.0255897809509046 0.50342 -0.106433496543456 0.1099
10_26879990 C T -0.00876987816117351 0.84779 -0.00318411110165898 0.32235 -0.00706645626479275 0.85694 -0.0322464175904892 0.48186
10_26880126 G A -0.0325901179686422 0.56498 -0.00634932565344203 0.11979 -0.000892752196583318 0.99857 -0.0376361565636539 0.49466
10_26887038 C T 0.0708022241159928 0.58895 0.0191757793941174 0.13425 0.141822283592215 0.12859 -0.0407040822037119 0.78052
10_26887125 G T -0.0450752104339674 0.28226 -7.86484550053687e-05 0.7857 0.00192756962381383 0.92705 0.0149971373619488 0.97805
10_26887506 A G 0.0557317170826455 0.48303 -0.00124306319516584 0.78617 -0.00934995555210354 0.88131 0.00986793965663027 0.95835
10_26887517 G A 0.0276270864975416 0.71138 0.0030517212073246 0.7531 0.00691439263126638 0.88386 -0.215985126900456 0.054165
10_26887557 T C 0.0134646932643862 0.86601 0.0123137902490132 0.1571 0.0124684583831483 0.80963 -0.245913204457374 0.055618
10_26887671 C G 0.234757162163747 0.0069298 -0.00283715674198954 0.75834 0.13443019993254 0.027368 -0.148119598148057 0.42681
10_26887889 C T 0.109876787194658 0.18306 0.0121311428319919 0.13952 0.00863669815798731 0.87353 -0.159497862093599 0.16881
10_26894770 A G -0.0531914346864511 0.48939 -0.00161783087990037 0.75635 0.0479496720269793 0.37548 -0.0534225053089164 0.60103
10_26894821 A G -0.0159136522897391 0.81403 -0.00280530022776413 0.51728 -0.0346066810106733 0.50275 -0.0937492002855778 0.24601
10_26894829 A G -0.0161822566278671 0.81167 -0.00217852002631858 0.595 -0.0281207701586776 0.58721 -0.0850837331077594 0.28681
10_26911104 T G 0.119777964660341 0.076199 -0.010341826355 0.091954 0.0214840532488167 0.6429 0.0993360602726658 0.46133
10_26911161 T G 0.027823551059132 0.49126 0.00386710284081703 0.38303 0.00389967082556564 0.86925 0.0419060814726133 0.67009
10_26911190 C T 0.163926950802213 0.048253 -0.00473735503411264 0.40682 0.0128615662519705 0.81896 -0.0447070804943029 0.59312
10_26911218 G C 0.192082661222215 0.022701 -7.15637965391821e-06 0.90444 0.0192775459236371 0.74386 0.071446706319515 0.64535
10_26911460 C T 0.146415995667414 0.085347 -0.0167992814032993 0.065519 0.0596530258213154 0.32136 0.326542784066278 0.060791
10_26911628 T C 0.0121531075087656 0.80688 0.00431357269612767 0.33517 -0.0376720349281914 0.2761 -0.0216638185488455 0.53164
10_26925978 G A -0.00807153331810801 0.92978 0.00400364418364072 0.70331 0.0509195706486308 0.46034 0.0268146567039597 0.94007
10_26926130 T C 0.0582040893197973 0.51254 0.00123030107748686 0.96053 0.049946358911902 0.42101 0.145317482340821 0.34267
10_26926170 A G 0.106069782429224 0.28719 -0.00239813972872855 0.68203 0.0426912709616311 0.54401 0.076467687537196 0.65331
10_26926343 T C -0.097913513787673 0.16817 -0.00093458562574139 0.76345 0.0128935294453422 0.7901 0.0612748110928638 0.65376
10_26926428 C G -0.096744394069236 0.13825 -0.0006755142752741 0.76983 0.0140102220952611 0.7542 0.0586799848990743 0.62068
10_26926528 A G -0.0557328160218867 0.23582 -0.00137321583093588 0.56605 0.0133979478194318 0.66737 0.0613346007854501 0.49136
10_26926759 C T -0.0272750985436782 0.52327 -0.00353037909581498 0.20727 -0.00975203708727026 0.7703 -0.033859172703789 0.38326
10_26947580 C T 0.00238227574864464 0.95998 -0.00161796057132322 0.38501 -0.0236560056161257 0.39132 -0.0778757048877314 0.050967
10_26947607 G A -0.000570380022092079 0.97533 -0.00303447122269444 0.14763 -0.0239648775765306 0.3608 -0.0659498078790522 0.070189
10_26947711 C T 0.0318337814678003 0.68679 -0.00196797571281134 0.66692 -0.00385251590745089 0.95617 0.0555953037254958 0.72626
10_26947718 T G -0.0398882416999558 0.26351 -0.00407171086638968 0.083709 -0.0191376164791145 0.48466 -0.0670170680799218 0.083725
10_26947795 C A 0.0952357028611616 0.43392 -0.00339388249734216 0.6047 0.0333304346586683 0.69645 0.174784801158352 0.25847
10_26947815 G A 0.0831909304044335 0.32566 -0.00526225986968683 0.40582 0.00945692910676386 0.86382 0.22313576235882 0.10176
10_26947838 C A 0.138928052041195 0.073689 -0.00420267617145804 0.4952 0.0207889758456046 0.69836 0.223703994302596 0.10258
10_26947917 T C 0.201034584996682 0.01979 0.00765544491955528 0.409 0.00645815842931949 0.90506 0.202406529305388 0.19234
10_26948246 G A -0.0478820047361927 0.41396 -0.00736797517726735 0.11632 0.0209594786415182 0.59998 0.0366315829617845 0.8168
10_26948312 T G -0.0852337076415475 0.20515 0.000964282274955133 0.98121 0.0205073735942958 0.65482 0.129975685221982 0.22907
10_26961694 T C 0.0708212442247368 0.28419 0.00130690395950943 0.94555 -0.0316804282872963 0.50299 -0.0261512710875019 0.70628
10_26961925 T C -0.0592589062876758 0.47598 0.00839156947770801 0.38455 0.0364741405804072 0.53979 0.115335098969466 0.50574
10_26962167 A G -0.0648634027707643 0.033045 -0.00362524205269486 0.086137 -0.0145341515885163 0.53043 -0.0386435640228775 0.21119
10_26962211 G C -0.0456563785009591 0.67444 -0.0182909582456877 0.069398 0.113912112146753 0.15147 0.232136897465309 0.22574
10_26962270 G A -0.0551862834680959 0.20122 -0.00193247768077761 0.35644 -0.0204429987538651 0.52404 -0.0421772526417102 0.25835
10_26962310 G C 0.0100877803786857 0.90176 -0.000284288847232394 0.88497 0.0594359309539383 0.28049 0.210121603852746 0.14227
10_26962374 C T 0.0458783195805334 0.60717 -0.000275383245530517 0.90043 0.0418179153710418 0.50053 0.108477930660032 0.53866
10_26962396 C T 0.00408387304478215 0.95229 0.00351875509421128 0.59964 0.0403475261598887 0.33368 0.0734477389116483 0.50685
10_26990278 C A 0.052585824738351 0.13781 0.00686249542325588 0.066048 0.00734520721551649 0.73629 0.0394708061306329 0.67476
10_26990305 C A 0.133768434217758 0.10976 0.00462551732375165 0.68708 -0.12914025084897 0.034427 0.0932181243679147 0.63513
10_26990466 C T 0.0466506910027482 0.29423 0.00072637740210556 0.97714 -0.0156250226777613 0.63973 -0.0159042143486695 0.61037
10_26990550 C T 0.00957767679658661 0.90423 0.000844593795578785 0.99877 -0.0479071314667068 0.38759 0.218469306213111 0.11079
10_26990634 A G 0.0692957100305675 0.41375 0.00763729046881986 0.44128 -0.0873471517637796 0.15554 0.125683696743446 0.47448
10_26990804 C A -0.0171421094756003 0.7123 -0.00163539535782064 0.58453 0.0388971422213663 0.23644 0.101310854727157 0.26859
10_26990817 T C 0.0520608968124825 0.52489 -0.00457757838865403 0.49461 -0.070663781020583 0.21824 0.147150041827877 0.32866
10_26990888 T C -0.0640100112791081 0.066841 -0.00362758979673848 0.13302 -0.0201276196577323 0.44823 -0.078663205050037 0.063065
10_27021459 T A -0.0364030618588993 0.69332 0.00754312212591076 0.54861 0.193439862947802 0.0039029 0.389101420129104 0.049186
10_27021489 G A -0.0582987004794971 0.15028 -0.00380743053801056 0.16995 -0.00439285342789957 0.90314 -0.0567929998330885 0.20356
10_27021673 G A 0.0203217092299788 0.72695 0.00374364608858681 0.56935 0.050325694644505 0.21248 0.12299281235611 0.22454
10_27021917 C T -0.166792694287997 0.032687 0.0106676285347053 0.25177 0.188765910645323 0.00097526 0.297477227930433 0.052992
10_27021988 G A -0.225063689462382 0.010143 0.0111340269158041 0.24025 0.187511774183594 0.0026748 0.269125768441195 0.082472
10_27022088 A G -0.113950373710635 0.22272 0.0193270414136616 0.096899 0.108751973286773 0.10467 -0.0961696619383607 0.55037
10_27022183 T C -0.11395583888527 0.17844 0.0315399559695837 0.0077326 0.154480152490841 0.010825 -0.00905434389889182 0.89672
10_27022339 T G -0.206992115551938 0.017839 -0.00222814169187023 0.75804 0.148224300486626 0.018615 0.194429243172473 0.28541
10_27031008 C T 0.063231987789921 0.48472 -0.000208216604102693 0.9065 0.0201576475315132 0.74429 0.194051917961134 0.23846
10_27031060 C T -0.0260426382909842 0.71347 -0.000457497076629152 0.85976 0.116382112846443 0.025023 0.249905267693403 0.051974
10_27031296 T G -0.0615821342504202 0.020094 -0.00392611755179783 0.044549 -0.00032465379875399 0.97944 -0.0155292280471965 0.44162
10_27031500 A G 0.0215568489523017 0.81475 0.00669343544970482 0.52542 0.0297008859865043 0.63354 0.179831495507152 0.29828
10_27031521 C T 0.0610582157120647 0.2045 0.00341653166475928 0.55047 0.0182165798610358 0.57643 0.0616964629210759 0.54324
10_27031590 A G -0.0369205288568055 0.65872 0.00972794159073864 0.26148 0.0676051507348813 0.25484 0.13068107855934 0.39191
10_27031672 G C 0.000425906338685338 0.99758 0.000315030723153416 0.84749 0.00502922854080896 0.79506 0.0174035210002707 0.98567
10_27031680 G T -0.149339747785322 0.088485 -0.0116918369951549 0.18896 -0.0320885355350158 0.61638 0.0764581124061983 0.70869
10_27040684 C G 0.0597975059162693 0.48605 0.00316798885380243 0.76428 0.085546969046519 0.16086 0.242572510069401 0.096373
10_27040849 G A 0.0235218130791481 0.49807 0.00141753279455207 0.83323 0.00445654700482888 0.8242 -0.0110245164529389 0.55321
10_27040993 A G 0.0953903575978506 0.23979 0.00303912725571475 0.77717 0.107951845532274 0.061641 0.228874529077966 0.12475
10_27041080 C T 0.00399937492605014 0.97798 0.00722577650467407 0.51204 0.086458545217967 0.33802 0.335632195270804 0.053869
10_27044895 A G -0.0118705554962515 0.76551 -0.0017902179133262 0.37693 0.0342909846303783 0.24764 0.0783324399058506 0.21993
10_27044928 G A -0.185510325693898 0.045716 -0.00756037900832928 0.33163 -0.0230827031114828 0.73513 0.0139139818829327 0.9856
10_27045294 A G 0.04940919639305 0.21635 0.0029575209828824 0.51925 0.0126737975999202 0.62741 0.0316983459621652 0.78782
10_27045350 A T 0.00662884114231082 0.92497 0.00443781148040353 0.3706 0.0446443990223109 0.33417 0.110658031773002 0.17864
10_27070975 G A -0.0215919877741394 0.59295 -0.00259038728206535 0.25078 0.0209710399804946 0.45844 0.0602403541476345 0.38946
10_27081506 C T -0.0875410553781985 0.31817 0.00629733169877636 0.534 -0.0373775702857839 0.56768 -0.200605416283775 0.14275
10_27081523 G A -0.00696824228113451 0.85659 -0.00283055913424752 0.29236 0.00626229658919358 0.81107 0.024613379231302 0.89283
10_27081808 C T -0.00457943241853552 0.94359 0.00490557012265272 0.51692 -0.0446434753679835 0.38756 0.0887456167733823 0.50009
10_27082031 A C -0.0348220395916976 0.2985 -0.00118028269351181 0.4722 -0.0123235166271304 0.63408 -0.0473006814435777 0.18825
10_27082069 A G -0.0401308898280147 0.58523 0.00519626902569537 0.49971 -0.0323638839622808 0.54837 0.00657024737563428 0.92672
10_27082160 G A 0.0186895081271277 0.80806 0.0102209342053654 0.16063 -0.0736473588905171 0.17519 0.0130484139185549 0.97553
10_27082325 C G -0.0130066897556818 0.8855 0.00984086608567476 0.46681 0.143697254151194 0.034721 0.132036696677019 0.5772
10_27099283 T C -0.0768197028114271 0.26417 0.000670021134946159 0.97763 0.0182203906578191 0.70077 0.0588416693868992 0.66857
10_27099322 C T -0.00684942886616437 0.91832 -0.00881765149776536 0.11357 0.0757113041439813 0.14097 0.160457934924037 0.18301
10_27099377 G A -0.115383059980172 0.11002 -0.00485083333513428 0.3471 0.0439630534100777 0.38117 0.0390385851607553 0.82938
10_27099582 G T 0.10371415533455 0.14922 0.00244503026509525 0.79605 -0.00638187801460875 0.91405 0.0753264281904424 0.57298
10_27099690 T C -0.0229242040239772 0.8041 0.0011614670004808 0.97071 0.0149229109592289 0.81963 -0.108077729849558 0.42399
10_27099693 T G 0.0547878249730074 0.66013 0.00402078023104117 0.74148 0.00355528681459972 0.96023 -0.246087461849762 0.11239
10_27099752 T G 0.0313280403729636 0.63082 -0.00677068786447311 0.20428 0.0755396030383501 0.1013 0.174706817848978 0.13408
10_27099900 G C -0.12996995069498 0.22631 -0.00290622783744842 0.75997 0.162158933662776 0.034268 0.264797795328111 0.23382
10_27100102 T C 0.0506287975017135 0.47888 0.00286149740532895 0.74582 -0.0114229734390802 0.83444 -0.00909005571998387 0.80758
10_27100148 C T 0.00324064957616972 0.93412 -0.00166202221467562 0.31703 0.0140823985883108 0.52479 0.0734780001356145 0.19665
10_27100149 T G 0.021986613836201 0.49133 0.000337400964306227 0.84638 0.00301032621314944 0.86283 0.0165755431200525 0.99954
10_27110259 G A 0.00688814586963871 0.93987 0.00503340487071228 0.59319 0.0325569581865522 0.58174 0.0163791288833048 0.99867
10_27110499 C G 0.00798953474799542 0.92392 0.0115564693247612 0.15563 -0.0876759771126952 0.11668 0.0375430425748573 0.87274
10_27110716 T C -0.0135365443444532 0.71854 -0.000901340071141076 0.59578 -0.00836297289159053 0.78818 -0.0442373921191435 0.2757
10_27110793 G T 0.0632170778380003 0.14368 0.00463661010232638 0.30556 0.0167121822113023 0.56139 0.046006800360811 0.64622
10_27135825 C T 0.0487220696188447 0.32595 0.00229582018262333 0.71192 -0.0141662208903887 0.69885 -0.0126607866308272 0.66761
10_27135911 C A 0.0862014213025844 0.24864 0.00334261657036805 0.75899 -0.106240687721893 0.05138 -0.219292274601031 0.089041
10_27135963 G A 0.0327698623397438 0.74879 0.00406462881792454 0.74758 -0.0440990843896146 0.5404 0.0524029006692326 0.8346
10_27136008 A G -0.120204417580942 0.14686 -0.00779276418123807 0.25236 0.0227514588835513 0.69703 -0.0308931932192589 0.71572
10_27136009 A C 0.0279289115019401 0.70081 0.000222447881289034 0.91965 0.0151570081409607 0.75943 0.0601544132019497 0.66976
10_27136010 C T 0.0335274732167109 0.64513 0.00126434977432623 0.94397 0.0253360132573956 0.61857 0.0909153690145503 0.47383
10_27136073 C G 0.0396774803133457 0.69377 -0.00930181149534343 0.32573 0.131059613479878 0.057778 0.117617656676408 0.56108
10_27136178 C T -0.132794456838722 0.12831 -0.00189628061220386 0.75025 0.0386163195903953 0.54061 0.0506033481311615 0.81771
10_27136345 T C -0.100948564716752 0.21364 -0.00939381693343458 0.21119 0.0323033093962735 0.57434 0.068407483345382 0.70759
10_27146932 G A 0.0832039849566285 0.30088 -0.00750549700183249 0.31293 0.0130032084577625 0.81077 0.229506683160119 0.13912
10_27147025 T C 0.0637749313398051 0.41153 -0.00907780448552722 0.21567 0.0927891022527755 0.088633 0.103262573038961 0.52781
10_27147049 G A -0.0832246457857829 0.394 0.00384154738930542 0.75109 -0.0699032182685377 0.33166 -0.227778487698097 0.11936
10_27147067 G A -0.013146944603651 0.86812 0.0013957896025074 0.94926 -0.0961439740711486 0.11093 -0.220855247373818 0.11615
10_27147173 C G 0.0850815183404125 0.35271 -0.00279596312226477 0.66846 -0.0211283162097247 0.75964 0.159319220495716 0.31429
10_27147332 G C 0.097576138646726 0.24143 -0.00503726795651888 0.49235 -0.0342161880729106 0.5803 0.115488069825709 0.49768
10_27158273 A G -0.026055913141963 0.43936 -0.00362418166017326 0.11068 0.0100662996097145 0.65534 0.0188201397104342 0.96275
10_27158854 C T 0.0471686369455882 0.49505 0.00168283361380122 0.86246 -0.0249700606900445 0.62494 -0.0452455957018448 0.45232
10_27158872 A T -0.004008552326538 0.95045 -0.00374579540515829 0.38281 0.00656320712728875 0.88606 -0.00248019963983547 0.82838
10_27174419 A G -0.00800942827637039 0.81995 -0.00433966047540854 0.067573 -0.00874508650987569 0.76557 -0.0206980782826999 0.44574
10_27187173 C A -5.27965886240879e-05 0.98312 0.000883363019209407 0.98253 0.011750487011775 0.52866 0.066975313150431 0.20347
10_27187531 C T -0.0925953524619579 0.33011 -0.00895720997059186 0.23939 0.160114222084593 0.021146 0.368490539104109 0.011807
10_27199919 T C -0.0489338644509728 0.50009 -0.00382274908828606 0.49846 0.0760595986813616 0.14182 0.196550762309033 0.12964
10_27199937 T C -0.0782952153281243 0.54629 -0.00860060015539025 0.30042 -0.00398253356953584 0.97302 -0.0402089006321521 0.71096
10_27200370 G A -0.0760745179525488 0.33684 -0.00915555333909926 0.1337 0.0817193162224815 0.15314 0.246344607384129 0.041575
10_27200399 C T -0.0292627550239761 0.50342 -0.00219041296441984 0.41293 0.0126162514204873 0.66517 0.0309114361325613 0.82106
10_27200415 G C -0.146466622752489 0.20165 -0.00665620527969028 0.42811 -0.0394171594833445 0.62859 0.287206054982208 0.095979
10_27200559 C T 0.0114117559690902 0.89231 0.00451421433134956 0.61169 0.0518997772075487 0.35561 0.246362932159297 0.058247
10_27200706 G T -0.000591534152388618 0.98949 -0.000948280073156041 0.79551 0.0694095628740358 0.24914 0.234061023673177 0.066588
10_27214603 A T -0.0252625323400481 0.78049 0.00850004875663327 0.3964 -0.063225469447123 0.33911 0.227043149483755 0.17268
10_27214621 C G -0.0612115788661403 0.52325 -0.000486576087778268 0.87919 -0.00654723629382165 0.93462 0.29341355458011 0.06388
10_27214662 A C -0.0215416341676572 0.70897 -0.00301069382788516 0.40443 0.0667246828926595 0.11073 0.115504762995667 0.19971
10_27215169 C T 0.0450617756431414 0.20596 0.00458484941157438 0.18653 -0.0109491487684323 0.68571 0.0199467164317194 0.94575
10_27224941 C T -0.00559827185345202 0.84222 -0.000109941973519204 0.70325 0.00825500153661986 0.69009 0.0369114789444052 0.62835
10_27225053 A G -0.0795927850910762 0.053938 -0.0027610773692544 0.27236 0.009168986626881 0.73521 0.0338356294243178 0.75042
10_27225077 C T 0.096191861328001 0.035892 0.00348946114609833 0.46856 -0.053672146111654 0.10696 -0.133018009723148 0.015947
10_27225132 G A 0.00453143340485536 0.89233 0.00155555446040186 0.76877 0.0182076716378394 0.37215 0.0770759250545848 0.15086
10_27225276 G A 0.00816468591245236 0.92277 -0.00601456256941534 0.36925 0.0711219185296972 0.187 0.117035394107356 0.44062
10_27234162 G A 0.0903401186234871 0.36818 -0.00851408079279683 0.3816 0.00730995801288801 0.90863 0.150250946804374 0.46714
10_27234409 C T -0.0641453567474356 0.1135 -0.00091665586869764 0.59183 0.0226643488227729 0.42291 0.0440153938942451 0.61133
10_27246694 A T -0.0888846797655722 0.43587 -0.0017660098216202 0.83237 0.198549464139905 0.016278 -0.415150339625958 0.040477
10_27246830 A G -0.09874415749457 0.33966 0.00883981370686631 0.48622 0.202831273397857 0.0050956 0.243411069486312 0.25308
10_27246833 G C -0.000312845488871026 0.98212 3.66145936612537e-05 0.79687 -0.0090059647723908 0.75721 -0.0164451302553453 0.52906
10_27246937 A G 0.01108895731278 0.77337 0.00173639329704575 0.78541 -0.00816963461087714 0.78206 -0.0102340511272547 0.6289
10_27246949 C G -0.0571136464037171 0.07154 -0.00265525025182036 0.17388 0.00987752585329376 0.63862 0.0081244575636748 0.84692
10_27260464 C G 0.0436215974082688 0.58294 0.00362015177450161 0.69048 0.0388531866774965 0.4822 0.126992982186078 0.36458
10_27260614 A C 0.0648213702260363 0.58939 0.00331929548551806 0.83555 0.126647128606515 0.13605 0.0767526487653561 0.76529
10_27260978 T G -0.0736333126948056 0.11645 -0.00572795143470826 0.10791 0.0291439374649876 0.37465 0.0566517073095732 0.55774
10_27289923 C T -0.0560239455070282 0.53532 -0.0066682553276565 0.38665 -0.00939038438977825 0.89304 -0.15047228033704 0.26497
10_27289928 T C 0.0701386178304303 0.46116 -0.0127010754102848 0.10313 0.000476869367043711 0.98475 -0.273781618591549 0.037817
10_27290024 T C -0.0296902243335384 0.73765 -0.0171340479522273 0.025246 0.0655336069234405 0.29928 -0.199342654298761 0.11233
10_27290340 C G 0.0768235134786185 0.48636 -0.0082310032417391 0.42017 -0.0645170874877258 0.41566 -0.0495625960934258 0.73377
10_27290407 G A -0.0627358287720683 0.51612 -0.0243971826547764 0.011563 0.076295591062594 0.2692 0.0347158601791948 0.9132
10_27290444 C T 0.0203516029062754 0.88397 -0.010150310861622 0.38135 0.023015278238571 0.80413 -0.142768904505416 0.45444
10_27290458 A G 0.0776849366112304 0.44368 -0.00822980246697779 0.31471 0.00227932576824414 0.96531 -0.0925376038704969 0.48198
10_27290567 G T -0.0421417956773103 0.62167 -0.0256638625888289 0.0020806 0.106477849228586 0.08785 -0.0517261993930203 0.63453
10_27290602 T C 0.0129561198390557 0.77946 0.00145666524404007 0.85102 -0.0153609596119631 0.6451 -0.0331134365517636 0.36709
10_27301091 T C 0.111121399265997 0.20211 0.00405681982507657 0.69911 0.0288397499255776 0.63647 0.0943340223176331 0.58679
10_27301530 A G 0.0991794282389333 0.35942 -0.00404621329323104 0.5932 -0.00299530661841755 0.97714 -0.0825732934794107 0.52788
10_27301810 G C -0.143710472269328 0.1882 -0.00432079859296648 0.62226 -0.0625796455609083 0.42697 0.0770139208454243 0.73528
10_27311736 T C 0.128100078504541 0.36409 -0.00309175678363398 0.74782 0.158698242860061 0.11297 -0.269172431179078 0.17018
10_27311961 G A 0.182999679336705 0.108 0.00292604797874641 0.85557 0.136405343876006 0.091852 0.229411021818963 0.27779
10_27320205 T G 0.0925783585775075 0.10308 0.00437756779806748 0.4598 -0.0239826241905578 0.56272 -0.0129972162749943 0.71847
10_27320593 C A 0.0614511784217569 0.25737 0.00486437096861744 0.39289 -0.0471413368661126 0.23204 -0.0639753441277672 0.3118
10_27320783 C G -0.0462223112125587 0.2199 -0.00362794186613649 0.16708 0.0290381209423799 0.27247 0.0562313225154778 0.46747
10_27353905 G A -0.246056731795632 0.0062999 0.00558718559202692 0.60885 -0.122725615158557 0.064525 0.156605489504977 0.37983
10_27367154 T C -0.199338569822398 0.090206 0.00251239734830435 0.89543 -0.0406464507494352 0.64106 0.113395376583069 0.65665
10_27367486 T C -0.149168246161927 0.070552 -0.00140989394181456 0.78386 -0.0682979368353507 0.25533 0.224607627174008 0.14167
10_27367531 C T -0.11945205060137 0.16113 -0.00387150993405008 0.57579 -0.0772745311989849 0.21193 0.257855068183834 0.10265
10_27367561 A G 0.0577293717213608 0.34295 0.00453245344002445 0.44341 -0.032389606791425 0.46728 -0.0756767135014597 0.26149
10_27392288 A G 0.00110393264361876 0.98684 -0.00159756374887144 0.43071 -0.0116684167115004 0.67522 -0.063719828774029 0.13184
10_27393019 C G 0.00215197096688841 0.98875 -0.00140214421761121 0.80862 0.0522260242803862 0.5146 -0.0732217581517232 0.57381
10_27402079 C A -0.245782927499366 0.010473 0.00484332839403719 0.74335 0.0138613375399609 0.83293 0.0548931775279201 0.85712
10_27402145 G A -0.0775930540424879 0.37713 0.0160208890659459 0.088833 -0.0105399196664774 0.87607 -0.0967607537908192 0.45091
10_27402268 G A -0.227595027134807 0.055166 -0.00449537801376418 0.65077 -0.0409357309675091 0.64764 0.270431470280363 0.20642
10_27402333 G A 0.0321176348151028 0.69183 0.0116986649210612 0.17477 -0.0305876890793599 0.60292 -0.0526324064627442 0.60584
10_27402412 A C 0.0233888610312947 0.76866 0.00422462138678533 0.66527 0.0178012669483405 0.73552 -0.063358200302829 0.55673
10_27402698 T C -0.0201345429935697 0.80327 0.0141903828378579 0.10663 0.0171672951631399 0.75856 -0.0468670142583356 0.65393
10_27402797 A G 0.0171173964952216 0.82109 0.0067603869687769 0.40976 0.0329524913901088 0.51453 -0.0298688590349272 0.70645
10_27402817 C T 0.0194192090633202 0.81801 -0.00414868165404758 0.59772 0.0638517861606705 0.27417 0.0271836931996262 0.94595
10_27402826 G A 0.0213309698635903 0.81513 0.0110581671975832 0.27647 0.000235600082271171 0.98698 -0.043969746890243 0.70309
10_27402981 T C -0.020160565960998 0.80367 0.00048642752643769 0.96722 0.0371056293140064 0.52548 -0.0476724912047615 0.65933
10_27458997 G A 0.055440504875753 0.57172 0.00263909447665823 0.86113 -0.0738690261945524 0.28944 -0.0942528702293319 0.51682
10_27459056 T C 0.0410207697420465 0.71825 0.00646358496120636 0.60557 -0.123347844281354 0.12766 -0.048546919687186 0.73076
10_27459318 A G 0.012389107086627 0.85904 -0.00286059294523267 0.38622 -0.0301674186665003 0.53719 -0.0554053879662501 0.33542
10_27477783 G A 0.161607012445445 0.051762 0.00256557568377576 0.8577 -0.0155741241658786 0.80529 0.0531633915267457 0.82333
10_27477793 G A 0.166369317795908 0.054344 -0.00989773629100992 0.3037 0.0433419951610755 0.47631 -0.0196852904610854 0.83729
10_27477850 T C 0.0156801794133627 0.87831 0.00844394036861907 0.37746 0.0902430931543707 0.20353 0.282691750985081 0.07068
10_27478016 A C 0.0419107535173526 0.38497 0.00117919977126374 0.92137 -0.0232962962412724 0.50577 -0.0779424444220847 0.11541
10_27478065 C T 0.00196362465566262 0.97483 -0.00325740993356449 0.31352 -0.0176116380614349 0.60964 -0.0124476508626145 0.68082
10_27478081 G A 0.199394158761021 0.02431 0.00742153595081057 0.50342 -0.0364455372551576 0.57216 0.0513694475633738 0.83568
10_27478123 C A -0.0606221346962768 0.50719 0.0056533333335376 0.60667 0.0753219811288259 0.24343 0.380859554288627 0.020831
10_27478159 C G 0.106219798295243 0.24581 -0.00719058416546248 0.42337 0.0498946575878027 0.43217 0.0349135362006241 0.91516
10_27478564 T C -0.0296232482808188 0.71939 0.00882519774226419 0.3551 0.0759395407291674 0.20356 0.221181884959954 0.16928
10_27488970 T G 0.0985132204694375 0.28843 -0.00311824077852273 0.65413 0.0937128007466847 0.13996 -0.00788964925047166 0.87163
10_27489248 A G 0.111205417813739 0.14481 -0.000842703691151218 0.83536 0.0917475039669685 0.091101 0.0838478316120366 0.61685
10_27489535 G C 0.0630156752065953 0.093723 0.00968579578163345 0.0031414 -0.0384555230546276 0.1543 -0.0938098444375256 0.028024
10_27489702 C T 0.114630567331325 0.1404 -0.00339129833784802 0.60799 0.109694906355354 0.045551 0.096939220933043 0.56155
10_27540562 A T 0.109393533767735 0.20358 0.000773059396980809 0.99483 0.0262285659853737 0.66414 -0.0645723229523173 0.61202
10_27540616 G T 0.0699606482943006 0.28525 0.0116611022252122 0.062747 -0.0312653340909072 0.50938 -0.0171336337110543 0.73649
10_27540714 C T -0.0170050905610171 0.73452 -0.00574263416854422 0.11865 -0.00788973637736645 0.84803 -0.00488995940323373 0.76341
10_27540744 G A 0.0691585234245567 0.28703 0.00799196163774496 0.22777 -0.0201601364031219 0.66784 0.000290201109604371 0.87433
10_27540917 G A 0.0477303957544374 0.29658 0.00305880891694082 0.58051 -6.18467676279166e-05 0.98165 -0.0168550184744329 0.62001
10_27540929 G T -0.00248052923052576 0.97508 -0.00239244569684172 0.78354 0.140282274149996 0.03822 0.289819770806933 0.17005
10_27541126 C T 0.100544940545767 0.26535 0.00720326026960725 0.56705 0.156218670177028 0.017684 0.201662076856011 0.32091
10_27558856 A G 0.0303012589353998 0.49563 0.00217609687089204 0.73079 0.0148249063960109 0.61495 0.000458020701820035 0.80582
10_27558899 A G 0.0396322876167378 0.39796 0.0015638536109258 0.85792 -0.00600751865109352 0.87727 -0.0381612230401637 0.41991
10_27558947 G C 0.0139741310409539 0.68899 0.000480311303207908 0.90513 -0.0485948524747647 0.043064 -0.105189880294736 0.015467
10_27559087 T C -0.0206335294071336 0.82351 -0.0279020647600577 0.0021831 -0.0218700582485934 0.76115 -0.289182963199051 0.052121
10_27559276 C T -0.0406403664054489 0.43742 0.00289029506851865 0.70474 0.00994001271205096 0.77558 -0.00609528736252395 0.80302
10_27559457 T A -0.0521875580860498 0.48525 -0.0154419244097151 0.061314 -0.0432651613389047 0.42698 -0.102354779614065 0.42016
10_27559616 A T 0.0211347372684452 0.58474 6.68624729064612e-05 0.80442 -0.00460873948810261 0.89113 -0.0492963980086598 0.20671
10_27563039 T A -0.148726130279794 0.035169 -0.0285472462571274 0.00032703 0.0314417164440718 0.51864 -0.137697793565687 0.27029
10_27563139 T C -0.0930943032897012 0.27418 -0.012355584636692 0.19714 0.0960968682762092 0.11481 0.036860300188642 0.90836
10_27563245 T C -0.100838887174455 0.2298 -0.0208992252374419 0.038906 0.0521488709808616 0.38663 -0.0148266828492986 0.86096
10_27563700 A G -0.0227394718929723 0.74179 -0.0225967002702775 0.0030844 -0.0343385187750363 0.49702 -0.179606981924888 0.1477
10_27563743 A G -0.132665067338167 0.042571 -0.0241799844335921 0.00068124 0.00781627128170771 0.85433 -0.193009193120635 0.094402
10_27563796 G A 0.130869181141076 0.096522 -0.0191380656371258 0.072124 -0.0433074857291879 0.45662 -0.295602474724239 0.094496
10_27563801 T C -0.0716371151330915 0.32632 -0.0057574254371614 0.47975 0.0839608867944854 0.10773 -0.136485897472898 0.33039
10_27563891 C T -0.0365664789364766 0.66377 -0.0121174259986761 0.23751 0.0677258961044873 0.26076 -0.126555437681363 0.44038
10_27579125 T G -0.120317634824711 0.16272 -0.0113247635650383 0.12758 0.0369689125357166 0.53133 0.0184948792561169 0.9886
10_27582792 C T -0.199836408811233 0.11455 -0.000929848770738855 0.86323 0.0684479685247205 0.44409 -0.030951167521328 0.77815
10_27582942 C T 0.00814690410452452 0.93281 0.00592880119833987 0.55198 0.0225722999852605 0.71493 -0.147949714283841 0.26198
10_27582976 T C 0.0913637082571128 0.35202 0.0091948398275311 0.23872 0.000556306813675121 0.98391 0.0885099611738398 0.55055
10_27582986 G A -0.114425493966059 0.18586 -0.0116073325750794 0.076289 0.0624672861073725 0.30215 0.102793926153909 0.46341
10_27583080 A T -0.0963765425709393 0.35212 0.00189369743448735 0.91296 0.0655018431397605 0.36884 -0.0597581216237391 0.6449
10_27583667 T C -0.0243424726734781 0.64225 0.000674428405630848 0.97304 -0.0338370747819614 0.40097 -0.0169111639454596 0.66984
10_27602065 T A 0.00945197013794604 0.9185 -0.00419955224406987 0.5704 -0.0314905869020772 0.62136 -0.202512839961161 0.14327
10_27602143 G A -0.142468598889032 0.1122 -0.00538832158322559 0.52091 0.0776774247837803 0.22401 0.10161464573965 0.60571
10_27602209 T A -0.0663959203916576 0.2022 -0.00803737156675032 0.09446 0.0277262326076121 0.44526 0.0347586237284184 0.83815
10_27602243 A G -0.0371198185267443 0.69165 -0.00331453660325274 0.66537 0.102292927599571 0.12511 0.144548972750746 0.43099
10_27602246 C T -0.000345463296615692 0.99055 0.0109770267081341 0.23174 0.0563637973172638 0.27815 0.0797472830012713 0.66069
10_27602359 A G 0.072447281288459 0.38655 0.00564682002560695 0.55915 0.0539362573625895 0.35746 0.0811786973856244 0.64544
10_27602785 A G -0.0275290702015078 0.56577 0.00172438581153998 0.85403 0.0320669064524551 0.34715 0.0596900158386198 0.60437
10_27602917 T C -0.0668745950990831 0.43502 -0.000865007441104152 0.81546 0.0161631559542002 0.78237 0.00695690455950577 0.93692
10_27602962 C T 0.0180027686488417 0.82079 -0.00327466371024907 0.61594 0.0127350571427122 0.8053 -0.216958209283495 0.095436
10_27629698 A G -0.0797464489270664 0.35496 0.000449321301410685 0.96725 0.0387110607198262 0.52876 0.289680893326826 0.073646
10_27629762 G A -0.0144373761215695 0.84442 0.00100185415303227 0.97305 0.0213803545030525 0.68548 0.0746360532948808 0.48978
10_27629865 C T -0.00856386246816377 0.87974 0.00505226201079609 0.52371 0.0230844616387925 0.58239 0.0297648273618581 0.90704
10_27629871 A C -0.0582294617314602 0.58472 0.00406079348461677 0.77496 0.0583468788015528 0.43711 0.287862547289316 0.13864
10_27629899 C T -0.0736199935658127 0.39353 -0.00379864768747373 0.64084 0.0626286580531076 0.31164 0.171174267229419 0.35177
10_27629923 A C -0.0332081609289545 0.51676 0.000698729038223513 0.97821 0.0313019868508355 0.37739 0.0567854337772072 0.63793
10_27629962 G C -0.0724418472293069 0.36954 0.00186037884930986 0.90886 0.0415040483995211 0.46375 0.334611466902999 0.031129
10_27630046 G A -0.0105637695771305 0.88041 7.15300670699122e-05 0.86852 0.0359528292720657 0.48728 0.102745881020539 0.25858
10_27630069 G A 0.0133810957896395 0.69017 -0.000363590344185525 0.64533 -0.0111975967121539 0.6591 -0.0447202139416854 0.16055
10_27630163 A C 0.0929763296487675 0.25169 0.0101319926412425 0.20829 -0.00277493834236869 0.9736 0.000982691432360563 0.89901
10_27630189 G A -0.0907144657846714 0.25293 -0.00524032381963601 0.4492 0.0513920314775244 0.35554 0.239221622053744 0.097743
10_27630291 C A -0.11494166656001 0.21557 -0.00442311887924499 0.46291 0.0530546091561002 0.41762 0.126007426402521 0.3683
10_27630295 G A 0.0188839199166751 0.76049 0.000688527326147482 0.97806 -0.0569385585711667 0.19394 -0.0687133251913475 0.34188
10_27657263 G A 0.00679112484378251 0.92429 0.000479834027630537 0.95349 -0.0249857961366154 0.60432 0.0521203480133559 0.73375
10_27657626 A G 0.0523798159318291 0.50904 -0.00226747756835719 0.71891 0.0409572047289537 0.44758 0.0359802502009638 0.89519
10_27657661 G A 0.0160099242435903 0.63541 0.00110316851736337 0.91843 -0.0090076104959166 0.72629 -0.0244598529823767 0.35524
10_27657802 C T -0.0478694108319653 0.33476 -0.00510072296369997 0.16144 -0.0314066904561336 0.40103 -0.0513292532509853 0.35825
10_27657989 A G 0.0694329190426366 0.2099 0.00640701064172347 0.32419 -0.0104940269172529 0.80429 0.013001996758954 0.96979
10_27667264 A C -0.0513621856512075 0.49107 0.00714782324287051 0.41872 -0.0150074259943514 0.79162 -0.127041284711861 0.2909
10_27667426 T G -0.00961386784710045 0.89741 0.00670845060281142 0.45896 -0.0398213139635901 0.49292 -0.204225902914369 0.11019
10_27667522 C A -0.120475406714892 0.40479 -0.00703954069904889 0.29782 0.0158466467378234 0.87307 0.0348135531218585 0.88679
10_27667537 T C 0.00233694054206053 0.95438 -0.00216494448600455 0.24013 -0.0256587454199652 0.28442 -0.0697572358147969 0.041842
10_27667717 T C -0.0615659173053874 0.56667 -0.00869492012486633 0.26136 0.00261610560188855 0.96359 -0.0100682327488344 0.85374
10_27667796 A G -0.0754984741297771 0.35742 -0.00348840920334293 0.62441 0.0496653953939785 0.40082 -0.0630205015693456 0.59312
10_27668130 T A 0.0569157409012038 0.29743 0.00157712016726388 0.85985 -0.0207374169804872 0.60384 -0.0418573819284327 0.41307
10_27713639 G A 0.0366593923644638 0.64051 0.00648735467991672 0.50879 -0.067086864517578 0.23228 -0.150526291840417 0.23117
10_27713666 C T -0.0762662938811619 0.24254 -0.0037639294295499 0.36312 -0.0261780569243755 0.57906 0.0151917884606079 0.98698
10_27714059 T C -0.000363896201710439 0.99197 -0.00786761424933912 0.43928 0.0784263618508496 0.19721 -0.0333952641588676 0.79216
10_27714097 A C -0.0142979891984651 0.85673 0.0086291624712254 0.42085 -0.0341275061304126 0.57457 -0.323443569080781 0.038503
10_27714177 G A 0.0992091746065102 0.13471 0.0100158672397687 0.11276 -0.00808851850164606 0.88038 -0.00364658834055312 0.83367
10_27714258 T C 0.0347356109012016 0.67745 0.00742581322306101 0.50005 -0.0630667754620617 0.29454 -0.224125948214663 0.13731
10_27731209 G C -0.0497347229213261 0.27492 -0.00182069066147536 0.54364 -0.0604359813588504 0.066602 -0.0453530735947221 0.40416
10_27731360 T C 0.10198269895748 0.16295 0.00473565445173377 0.64763 0.0284237817640841 0.57196 -0.12065154047322 0.32518
10_27731425 G C -0.0674728896607699 0.16659 -0.00444807351742411 0.2393 -0.0782489252694528 0.026428 -0.141304985899325 0.039436
10_27731612 C A 0.0358116575061151 0.55679 0.00169555883930563 0.89048 0.0628402354657275 0.14121 0.0218216159611813 0.96143
10_27731828 C T -0.0208985391405836 0.41479 -0.00374489969045747 0.042854 -0.0102530238168423 0.62669 -0.0453911223317719 0.106
10_27768559 T C -0.0326788468684173 0.66331 0.00461022503013119 0.52659 -0.0753938425136011 0.16378 -0.118757340522315 0.18103
10_27768677 C T -0.0990952512015338 0.058633 -0.00445933905882834 0.24007 -0.0563859516945919 0.1394 -0.128773345736999 0.063475
10_27769037 A G 0.0656738947913178 0.25011 0.00839044901831114 0.10537 -0.00299329267868384 0.95709 0.052794802140872 0.64611
10_27769038 A T 0.111152434732364 0.1362 0.0119049791526331 0.029605 -0.0192493606948375 0.72559 0.000217094601149401 0.84958
10_27769094 T C 0.0761698281232233 0.38612 0.0171331499639394 0.15297 -0.150044164901636 0.017729 -0.467995687694615 0.012011
10_27769357 C T -0.00934546503467386 0.86969 -0.00195218369059121 0.64318 -0.0831978511667747 0.051865 -0.183236685640338 0.053027
10_27769405 T A -0.0488290605625162 0.36335 0.00427863101703585 0.52933 -0.0799179776608212 0.043965 -0.114713432052054 0.17025
10_27784187 C T -0.107633442000828 0.16719 -0.0063540092811932 0.23092 -0.0660261756246847 0.24671 -0.208264509920309 0.024631
10_27784205 A G -0.0613231817652315 0.27965 -0.00367329706292917 0.33195 -0.0635583809968039 0.12665 -0.15409665605471 0.032379
10_27784349 T C -0.104267199182493 0.13942 -0.000537798736299441 0.80995 -0.0458707748948929 0.36988 -0.13791101140323 0.11215
10_27784694 C T -0.111935564192104 0.10348 -0.00301612662559824 0.49153 -0.0584297772859157 0.23984 -0.168667185574728 0.048804
10_27784715 T C -0.0773973137453429 0.30592 -0.000833096966455746 0.7803 -0.0537128154596738 0.3348 -0.111893694973826 0.20382
10_27784738 A G -0.084533009443859 0.12129 -0.00521418611040188 0.2176 -0.0557488414885948 0.17559 -0.0688388756146444 0.30595
10_27784964 A G -0.0968962242224078 0.21411 -0.00290987009517874 0.50301 -0.0538401937314062 0.3452 -0.0638887172274833 0.40108
10_27784972 A G -0.0125257460211609 0.69545 -0.00187581648213523 0.33048 -0.0178117201172191 0.47344 -0.0559901814202459 0.12204
10_27790442 T C -0.012343659218942 0.8859 0.00151385739484031 0.91952 0.0094771433005763 0.87235 0.136064636159226 0.29556
10_27790483 T A -0.0474491934529558 0.30825 -0.00138250429371041 0.61532 -0.0605616617165014 0.071226 -0.037221456210925 0.47076
10_27790599 C T -0.0314398237829592 0.69118 -0.00295947499773654 0.65883 0.0324966581192742 0.5606 0.0438032274137091 0.85447
10_27790697 T G 0.0652745010194373 0.43732 0.00654238406624194 0.58187 0.0731371884915003 0.20691 -0.0350781315502231 0.76886
10_27790938 A G 0.0265525776264615 0.74152 0.00484955013124108 0.68521 0.0958738765290899 0.082506 -0.0432061133961423 0.72742
10_27790987 C T 0.0459959663457365 0.52727 0.0215117293331745 0.04253 0.15607943387931 0.0021596 -0.0538885925933194 0.68489
10_27791158 T C -0.0228050953885044 0.78063 0.00106874097857752 0.97007 0.00790367279312501 0.88338 0.0941380241776899 0.46113
10_27791208 G A 0.00675198959175237 0.93565 -0.00825269767910711 0.26165 -0.0102248775576962 0.86423 0.0820943851587585 0.63385
10_27823641 C T -0.00488454451898685 0.94177 0.00431589269224267 0.64909 0.0668231512045391 0.18165 -0.0800176837997009 0.45279
10_27824391 A G -0.0192712310106931 0.81489 -0.00237101730999247 0.70511 0.0523347300598078 0.3924 -0.134574015539724 0.29962
10_27841763 A G -0.0146427817431278 0.63618 -7.1353721565192e-05 0.73357 0.0254311846755276 0.24295 0.0499840465419173 0.45426
10_27841772 A C 0.0472218422166096 0.45567 0.00156839537497125 0.9083 0.0720512142651811 0.10614 0.0258335727044792 0.93308
10_27841803 G A -0.0674138940919219 0.41231 0.00299443896098015 0.83362 0.0452148144554181 0.42395 -0.00528549581299371 0.90161
10_27841831 A T 0.0378264226307799 0.51648 0.00187035018813797 0.81956 -0.0321442169323344 0.44863 -0.069837619591767 0.26131
10_27842558 C T 0.107968165488902 0.27679 0.00179843925623526 0.90184 -0.0365715580904866 0.61296 -0.169049852846551 0.16751
10_27842616 T A -0.109747529827088 0.26045 0.0012079363259123 0.96176 0.0334261954892819 0.62316 -0.149224896089373 0.21514
10_27862740 T C -0.0624723446900403 0.60169 -0.0246446268598804 0.0068757 -0.0540601586323599 0.5353 -0.294037706493687 0.049345
10_27891155 A T -0.0575406597873831 0.49996 -0.0137652986311317 0.075129 -0.0691528700243845 0.26264 -0.463663459385325 0.00064465
10_27891229 C A -0.0909539215343139 0.28693 0.00171290563542748 0.91488 0.0127093352496179 0.82402 0.00653350212630496 0.94256
10_27891358 G A -0.011682072666717 0.88993 -0.0218973202671822 0.0048175 -0.0365823660367684 0.57902 -0.470463420900059 0.0003726
10_27891364 C T -0.0275494422116044 0.80274 -0.0121637955793475 0.1531 0.00742566569172769 0.9157 0.090106023332308 0.64113
10_27891489 T G -0.0487989798190822 0.5672 -0.017081960655456 0.018987 -0.0437676022876397 0.49562 -0.432182351761807 0.00062096
10_27891713 T A 0.00411960206483366 0.93316 0.00121072042320096 0.92105 0.029311742297253 0.32009 0.0704360101647041 0.4035
10_27897502 A T 0.0493724308741905 0.33319 0.00190168519186877 0.74607 -0.0274254017845183 0.45655 -0.0567515620161668 0.19166
10_27939252 A G 0.0742400440185291 0.14463 0.00432608129446217 0.38214 -0.0185732206801916 0.61851 -0.0259451462549633 0.52748
10_27939430 C T 0.0374740504282952 0.49772 0.0067843947344268 0.10524 -0.0424797171156169 0.2733 -0.0729713434683194 0.15853
10_27939669 A C 0.035906060739667 0.40007 0.00666447029066216 0.10027 -0.0318450328179596 0.31192 -0.0157172689318298 0.59414
10_27970702 G A -0.0662477376926704 0.51797 0.00101799888267603 0.98664 0.0245443925330001 0.73662 0.114277438500323 0.60263
10_27970920 G A 0.0818746631073531 0.44319 -0.0150221294496802 0.20224 -0.109319887305131 0.1562 -0.334611165821074 0.097512
10_27970950 T G 0.0370758024971905 0.54071 0.0106562018719557 0.078371 -0.0225272511319521 0.60875 -0.127934126784161 0.13082
10_27970963 T C 0.0259510309672196 0.79342 0.00234224415326849 0.88867 -0.0522713425583333 0.455 -0.244046948381045 0.15029
10_27971361 G T 0.00851724487754522 0.82703 -0.000130559992521528 0.74877 -0.0201289146504072 0.46299 -0.0304680264662175 0.35961
10_27971463 C A -0.0102643089384969 0.8879 0.00618153867906038 0.50906 -0.00203444399007693 0.98218 0.00597527442528087 0.93665
10_27971508 C T -0.00992603413132566 0.86055 -0.00289412225038003 0.5187 0.0125739935733103 0.75008 -0.000958787866127667 0.85538
10_27996490 G A 0.0587747076838031 0.37292 0.00390656574650029 0.42612 0.052466076440267 0.25667 0.152800829909694 0.03739
10_27996516 T C -0.0623166812235221 0.45088 -0.000264545683202418 0.89106 0.124799397209694 0.036326 -0.00463019060623741 0.87678
10_27996769 A G -0.0187427788793525 0.6825 0.00276725131816261 0.60348 0.00794605516091458 0.79247 0.0438127854832575 0.66229
10_27997036 G A -0.0961640893510825 0.30535 0.00155365442486847 0.9412 0.0187242552913492 0.77499 0.00100242400138073 0.92528
10_28013889 T A 0.027022891757925 0.77193 -0.00286745201508526 0.59656 -0.00238436097734048 0.98079 -0.0650136832436788 0.49721
10_28014233 T C -0.0505418984091362 0.60721 -0.00587231075597426 0.4988 -0.0901038303338767 0.21206 -0.186864675271771 0.21918
10_28014393 G T -0.153293964860479 0.13843 0.00636856198356973 0.59979 -0.0869617007085649 0.24259 -0.0677700869435316 0.63882
10_28033473 T C -0.0995524009542971 0.12254 0.0010518344930569 0.97118 0.145739297295927 0.0015203 0.0501644425097573 0.74603
10_28033797 T C 0.00324191020792029 0.94743 -0.000216510995691553 0.74875 -0.0309762600307499 0.30062 -0.0592368910774267 0.17564
10_28033843 A G 0.0736095730492189 0.16526 0.00373928830813059 0.46188 -0.0181055325875641 0.64862 -0.0278793938270613 0.50733
10_28033895 C T -0.0733457677768229 0.56282 -0.0051002286283593 0.50622 0.128106024448945 0.16436 0.137324760410808 0.42039
10_28034221 G A 0.0731536782333606 0.41388 0.0164617582064884 0.13473 -0.0699272983453812 0.27234 -0.184610868709043 0.25516
10_28051633 C T -0.059357475347325 0.53363 0.00184013536440173 0.93066 -0.168095779452234 0.013208 -0.225078375366726 0.21741
10_28051672 C A 0.02475750932865 0.65679 0.00566001218311583 0.3226 0.0202913467145215 0.59209 0.0506509587103862 0.67983
10_28051884 C G -0.0238271768905849 0.57747 -0.00300759666156057 0.24026 -0.00426557322519321 0.91127 -0.00139743395283314 0.74468
10_28051912 C T -0.00395891971984948 0.95242 0.0073020081489235 0.3748 0.124827054466096 0.018954 0.0810711612850375 0.60226
10_28052274 C T -0.0317812562284391 0.47278 -0.00638920247459467 0.078869 0.049876993971157 0.10933 0.0308389154305393 0.83745
10_28071044 G A 0.0247663115424234 0.60405 0.00436807649257228 0.32173 -0.0297767863343721 0.3806 -0.000782337161158879 0.77639
10_28071412 A T -0.164765736067718 0.065554 0.0136347177508612 0.29384 0.0753326256434603 0.24109 0.23387858559903 0.29306
10_28071480 C A -0.0792807091503922 0.25732 -0.00245438444588891 0.63529 -0.0306520970405546 0.55927 -0.0328002645429165 0.678
10_28071528 G A -0.141575900427349 0.12972 0.0209505079670362 0.11301 -0.0612911140486627 0.36921 0.269949277597595 0.24255
10_28086488 T C -0.0847939321409012 0.33265 3.0903419531089e-06 0.91477 -0.0905569869982654 0.15382 -0.148979158815093 0.20766
10_28086818 T C 0.0073366758916551 0.88011 0.00334718225414066 0.46444 -0.0317582255985844 0.33918 -0.0938182279230796 0.059673
10_28115861 A G -0.0939048836885704 0.20091 -0.00294258582782149 0.56508 -0.0518685208951797 0.3338 -0.0969108349920128 0.31407
10_28116058 C T 0.0663887623167355 0.14002 0.00562610537546461 0.16779 -0.00343091365879931 0.93308 -0.00647203687710796 0.69599
10_28116588 A G -0.18019479493076 0.050709 -0.0210545713918632 0.037823 0.0423094748381698 0.50887 -0.103960590365266 0.50624
10_28160155 T C 0.0574624182183269 0.33626 0.000765065438527937 0.99002 0.016776946650999 0.67459 0.0499295169057092 0.71039
10_28160749 T C -0.029294854292766 0.4408 9.33034614391424e-05 0.78039 0.0158864588602643 0.54769 0.0434113590909053 0.54786
10_28160815 G A 0.0685326426380368 0.45962 0.000276849609593563 0.94747 0.0656051778645001 0.30329 0.174313144894305 0.278
10_28160841 G A 0.0793437785306505 0.25771 0.0108768634701302 0.1115 0.0361448716057013 0.45971 0.142807678963538 0.24534
10_28173288 C T 0.0707978350865101 0.26289 0.00184372093137609 0.85126 0.0288581464619929 0.51617 0.0692036825666507 0.55687
10_28174004 G A 0.0534898291814598 0.40668 -0.000686869624144279 0.79462 0.019509239977732 0.65614 0.0271115311234704 0.91453
10_28174007 T C -0.0804915963069943 0.21583 0.00106184756331684 0.96659 -0.0217817256181724 0.6575 0.073730985815458 0.53006
10_28174044 T A -0.0833697908511583 0.24381 0.00164128505643332 0.90206 -0.00883735607337639 0.87759 0.160832907143867 0.18656
10_28174135 G A -0.0813417392328862 0.15501 0.00162604952218672 0.88281 -0.0146712079292459 0.73737 0.0432796753599839 0.7642
10_28203672 T G 0.033355758514129 0.7004 0.00883934883835245 0.19335 0.0254299405342694 0.67751 0.0981638339894426 0.43629
10_28204330 G A -0.00909197709752145 0.79411 0.000240170573491003 0.81479 0.0122254876221946 0.6156 0.0139113468279365 0.94948
10_28204383 A G 0.0191837967175442 0.82302 -0.00832421544476598 0.29855 0.066410799188749 0.24699 0.193916779906945 0.22932
10_28204469 T G 0.040065936885212 0.394 0.00592738631179493 0.14392 -0.00864942519163588 0.81424 0.0765765884865322 0.30214
10_28231015 A G -0.0698511747215435 0.34474 0.000400377614321188 0.9532 -0.046354969659731 0.39172 -0.0803355281028306 0.44657
10_28231070 G C -0.00769625856442618 0.86087 -0.00587179123850004 0.099786 0.0495675461840956 0.12789 0.0594698193165294 0.54481
10_28231100 A G -0.0597500739500652 0.55986 -0.0050396086754461 0.64876 0.113783828363697 0.11627 0.329753071289661 0.15463
10_28231131 T C -0.0323194937557669 0.5117 -0.00515743796671168 0.15171 0.0425206639414194 0.22134 0.0485688342012351 0.65283
10_28231199 G C -0.0843239604293258 0.22843 -0.00633437961627852 0.28513 0.00698960112935564 0.87637 0.00620725349094981 0.92844
10_28231224 A C -0.0592444116039731 0.41211 -0.00053553900304777 0.84889 0.118307315842566 0.023801 0.0788040258690951 0.61125
10_28231225 C T -0.0150679574798165 0.78787 -0.000952256894461883 0.71114 -0.0622434978973199 0.13882 -0.167924292644471 0.027565
10_28231235 C T -0.0228544174209793 0.74464 0.00798327621934689 0.30663 0.132712138158361 0.010627 0.0443984614630163 0.81889
10_28231539 A C -0.0959338624452376 0.1504 -0.00710044776830782 0.22195 -0.0452845413851638 0.34727 -0.0637680520229205 0.47
10_28231598 C T -0.0127376284763148 0.79182 -0.00520981645668325 0.17385 0.0520575041522213 0.13814 0.0679692842328628 0.50122
10_28231618 C T 0.00271653555766752 0.95866 0.00634262259296455 0.11664 -0.0381661135693262 0.21881 0.0158359270432952 0.98965
10_28231725 G A 0.0180336835143441 0.8587 0.00425802968992563 0.73348 -0.0319427285516488 0.65792 0.0997976656394514 0.6162
10_28231904 C T 0.0680488010638773 0.28296 0.00593194315959558 0.37185 0.0215881089011887 0.60466 0.00872182239678364 0.93551
10_28258198 G C -0.0204605069730131 0.67466 -0.0041409474416685 0.23344 0.0598951395246532 0.089099 0.100577095253617 0.24369
10_28258325 A G -0.0759860445352401 0.30953 -0.00443071031777068 0.47867 -0.0314490045107296 0.56997 -0.042286240095185 0.63963
10_28279004 C T 0.0806244806507963 0.2002 0.00361084285528652 0.60244 -0.0161788181224371 0.7297 -0.0266454107144838 0.6306
10_28279076 A G -0.0426152585852345 0.55778 -0.00149507515388608 0.77625 0.0430111812136545 0.41937 0.170332704218919 0.27847
10_28279159 T A 0.0197045013409643 0.70788 -0.00132388649183769 0.61978 -0.0149708067872976 0.69613 -0.0103316675945808 0.71404
10_28279264 A G 0.113263485202608 0.32502 -0.0141789120066676 0.20712 -0.0399180191828334 0.62381 0.369064882826397 0.081174
10_28279316 A C 0.0186993479781656 0.74456 -0.00124601979524444 0.66161 0.000679121353455605 0.97014 0.0414332381497893 0.75867
10_28279372 T C 0.0911490395895349 0.074734 0.00669490918131648 0.21063 0.00582277497323775 0.85588 0.037715337567702 0.78828
10_28279658 C G -0.00607460621509075 0.89034 -0.00180300325766964 0.47122 0.0221982011630112 0.48656 0.032596404212532 0.79242
10_28280594 G A -0.00740701257046786 0.85628 -0.00144457238735245 0.52309 0.020876770242751 0.48376 0.0368326520947779 0.73269
10_28281103 C T -0.0358968840930963 0.36664 0.000279591162546387 0.86324 -0.0187820094479865 0.5393 -0.0264086906654007 0.42208
10_28281952 C A -0.0181694202136808 0.75361 -0.00406327253309178 0.39677 0.0246814682604424 0.5413 0.0819952851140867 0.50713
10_28282540 C T -0.0342496344943061 0.44275 0.00152524341314349 0.84227 -0.026099612142715 0.44469 -0.0158960762249752 0.57475
10_28282587 G A -0.0195718237874319 0.66893 -0.00137356345047556 0.61337 -0.025084162604394 0.47383 -0.0674610120812356 0.262
10_28283573 T C -0.0048027070999165 0.93318 -0.00121475040648074 0.74583 0.0207073738486816 0.63203 0.0204872678740684 0.97068
10_28283599 G A 0.0388077359935681 0.44893 0.0013732621610695 0.9033 0.00977526381559041 0.77254 0.0532539383225587 0.64005
10_28283880 T C -0.029494136607763 0.61505 -0.00299253117509704 0.5062 0.0263655004087826 0.51984 0.0433816150459342 0.78797
10_28284472 C T 0.0109664887125981 0.73202 0.00166716147053949 0.73983 -0.0203062227350939 0.3782 -0.0363894606341464 0.21219
10_28286590 C T -0.0818853029580627 0.095071 -0.00674630581648578 0.06733 0.0306604217179954 0.36851 0.0506407728900412 0.63291
10_28286601 C T -0.0125393038251874 0.84645 -0.00266306141241821 0.59764 0.0903512121397877 0.060514 0.211254747008466 0.086467
10_28286800 T C -0.0416934376187848 0.62898 0.00403549360441876 0.66003 0.0286608677199346 0.63824 0.0724501046315096 0.65284
10_28287881 G A -0.0192467133424567 0.78075 0.000118648057163207 0.91069 0.0214994570693072 0.6569 0.14503609000338 0.24869
10_28287910 C T -0.0488061877784475 0.16202 0.000459232687897291 0.90009 -0.0132812794548725 0.63065 0.00111704570269346 0.76018
10_28287913 C T -0.151323936301346 0.09329 -0.0113557471790746 0.19813 0.0457267581722056 0.46864 -0.139418211227938 0.33138
10_28287965 A T -0.126615100697655 0.12964 -0.0149586862730111 0.098614 -0.0243545958972417 0.69174 -0.156866509644649 0.29188
10_28288248 C A -0.1601873660748 0.13351 -0.00799758653815451 0.44911 0.0388048196058848 0.59925 -0.348165694901862 0.063637
10_28288504 T C -0.14393367121333 0.095118 -0.0103098266280727 0.25233 0.0613236944087516 0.3062 -0.246446914243306 0.11378
10_28289131 C A -0.010180459215011 0.87164 0.00366541045005809 0.69773 -0.00181628300198466 0.98309 0.106796362467044 0.46154
10_28289148 C T -0.0153117344606072 0.80474 -0.00132643204389379 0.7384 0.0745058314602414 0.097338 0.180741822934454 0.1327
10_28289324 C T -0.0672610023342204 0.12182 -0.0031441291113122 0.17359 0.00412166480863974 0.87301 0.0107633947043546 0.90723
10_28289379 G A -0.122800453637496 0.19277 -0.0087600595718506 0.32618 0.0243274870467301 0.70784 -0.136496016861284 0.35451
10_28289632 T C -0.00997154484530418 0.7964 -0.00381407441200994 0.20881 -0.0141063820320493 0.65375 -0.0333634913731036 0.41545
10_28289684 T C -0.113684667878107 0.15991 -0.00589528465078323 0.48456 -0.0161488206928116 0.79307 -0.273489251309305 0.078132
10_28290728 G C -0.0333482395671513 0.37736 0.000266326767236465 0.86072 -0.0163106231023295 0.5697 -0.0347609698722276 0.34361
10_28291153 C G -0.00178230237490952 0.95622 0.00455464065053885 0.28111 -0.0110170584991316 0.74053 0.0352625580855254 0.75271
10_28295706 A G 0.095976230284778 0.32334 8.23472518575967e-05 0.92791 0.0663025022705752 0.32463 0.035130723442918 0.89449
10_28299583 C T -0.0840610836349926 0.062414 -0.00672020461540335 0.054339 0.0309206968519602 0.32682 0.0524759967828243 0.59423
10_28300598 G A 0.00119884672826298 0.99201 -0.00332930262078926 0.49817 -0.0217715786510592 0.66823 0.00123945089342602 0.88448
10_28301605 A G 0.00404143950458591 0.97861 0.00580024002817803 0.48225 -0.0634545801644967 0.49946 -0.0440660285477767 0.61707
10_28302578 A G -0.0169936442898896 0.62503 0.00205746181213385 0.67101 -0.0207530420033137 0.44055 -0.0185276559452988 0.47003
10_28302712 G T -0.0179093436537994 0.67215 -0.00567987048494608 0.091876 0.0528137632889981 0.082056 0.0692435914205646 0.42185
10_28302954 G A -0.0246393800213271 0.66714 -0.00476932753899229 0.32217 -0.0397686665510815 0.36261 -0.111826717585217 0.1824
10_28367308 A G -0.0750573582294434 0.53414 -0.00991373697760891 0.40227 0.0351035742698936 0.68357 0.472147375252726 0.035723
10_28368202 C T -0.0293245064349172 0.74376 -0.0132121412705312 0.134 0.0338789358273082 0.59834 -0.117692135810249 0.39957
10_28370620 A T 0.0215563048929196 0.76292 0.00166700797768361 0.89901 0.0194930773811161 0.68311 0.130503598723817 0.30577
10_28373399 G A 0.023225673263403 0.83165 -0.00337259201414967 0.71421 -0.105766395088567 0.15331 -0.303111591436882 0.10203
10_28373524 G C 0.0452067215306037 0.62335 0.00159043680197554 0.92751 -0.0306899778053736 0.6506 -0.044050765038589 0.67305
10_28378661 C G -0.0761295975737395 0.4399 0.0024636109696585 0.88069 0.0911270584502732 0.20184 0.069691258243112 0.77385
10_28379157 G A 0.0165023219223025 0.84103 0.00027950577892142 0.93589 0.0270724782836989 0.62874 0.0961756845443663 0.48628
10_28382894 G A 0.0226689310437166 0.84207 0.00439787086832991 0.77591 -0.10554977872583 0.18159 0.166734280393586 0.48328
10_28383839 C T 0.0379056218807426 0.5232 0.00365447971511248 0.56912 -0.0442636226363851 0.29896 -0.0761373385444098 0.27017
10_28388446 C G -0.0120280113369359 0.75937 -0.00351984731539511 0.23286 -0.0173673271460349 0.57049 -0.0293635319572357 0.44973
10_28391832 T G -0.0282727751106866 0.41652 -0.00206788216740997 0.35271 -0.00908987084456085 0.74477 -0.0327525455315534 0.35981
10_28445545 G A -0.0835362131558367 0.46958 -0.00505460135038667 0.65347 -0.0788317199324994 0.35758 -0.0978976468046953 0.60368
10_28458750 T G -0.0766075990724061 0.48009 0.012848800539524 0.2681 0.187298852340987 0.01422 0.0134489668353431 0.98629
10_28494994 G A -0.101251002569502 0.25068 -0.004565059150573 0.61427 0.00504784988443746 0.9274 0.11568648996201 0.57865
10_28506049 C T -0.0301435799244339 0.69623 -0.00110641755169835 0.75304 0.0399591632426614 0.46469 0.0535075874451166 0.72318
10_28506067 G A -0.0251926138306798 0.73805 0.000422210391480522 0.95647 -0.0181176460986302 0.75639 0.0953453294108979 0.53561
10_28519058 C T -0.0683656739800217 0.32971 0.00239276426338396 0.80706 -0.00974445550532074 0.85998 0.0079744558720163 0.93619
10_28519530 A G 0.00132218979685318 0.98646 0.00211249940942019 0.7245 -0.0139318577079868 0.70412 -0.0215332949592619 0.52792
10_28519658 C A 0.037288252364203 0.40176 0.00537079818939971 0.19987 -0.0404963419081052 0.19877 -0.0882112862297691 0.086007
10_28519679 T C -0.0611662354717169 0.43964 0.00203752120256369 0.87616 0.0292767657444359 0.60155 -0.0505852789910754 0.60928
10_28519968 C T -0.0909496029429374 0.42667 -0.0023708394801603 0.70128 0.0055097266930286 0.9379 -0.0208792242525041 0.79133
10_28519974 G T 0.00084725294494001 0.99495 0.00253321943368889 0.65271 -0.00754238417380134 0.85343 -0.0122538068637037 0.64995
10_28520169 G T -0.00817516509385754 0.91992 0.0113800720066921 0.25135 -0.153934478999803 0.014314 -0.224845430698691 0.12985
10_28520250 G A -0.131861706082332 0.091865 -0.00557255600707474 0.41947 0.0156417879353325 0.77552 0.0249398899081426 0.9498
10_28520402 G A -0.103442659891491 0.17461 -0.00257977861457405 0.66692 0.00379464204585629 0.93564 0.0571380861998667 0.75874
10_28520429 C T 0.00820569642485094 0.83388 0.000311265899992216 0.8568 -0.018163848483145 0.50978 -0.0281386955714421 0.35942
10_28535097 G A 0.0433907092237879 0.61321 0.00352356108965968 0.76741 -0.118288682302579 0.054133 -0.219563852636611 0.12658
10_28535115 C G 0.0910113866527756 0.21763 0.00208360184289842 0.86708 -0.125833235728211 0.015792 0.0510098137303088 0.78208
10_28535284 G A -0.0764321673742599 0.29657 0.00174432365646215 0.90322 0.118948388629659 0.021393 0.0505910922535203 0.78572
10_28536017 T G -0.0621941880180992 0.42187 0.0107256400338284 0.21287 0.17503333492881 0.0016937 0.139064562884914 0.36333
10_28575508 C G -0.268596181256103 0.021629 -0.00100414990107786 0.87534 0.165973970789244 0.047934 0.056290164899192 0.84427
10_28575530 T C -0.117543120123043 0.3298 0.0151487459283352 0.26203 -0.0154011114114968 0.86892 0.132213135651828 0.59079
10_28627563 G C -0.214815260689477 0.069802 -0.00934671635245346 0.3661 -0.0254628338853782 0.77401 0.0289307309147896 0.94849
10_28627565 C T 0.0550408861278706 0.64705 0.0213634521057778 0.095565 0.0514275421986926 0.54431 0.3657982180276 0.093896
10_28627566 G A -0.00611598412179098 0.85578 0.000635732280752943 0.94733 -0.0117433241888882 0.68537 -0.0034100564517551 0.69451
10_28716695 G A 0.0392420693786755 0.7714 -0.00401031492181687 0.71701 -0.0099666910688283 0.925 -0.23969207834395 0.26308
10_28726070 G A 0.03010303476865 0.46874 0.00212926360533121 0.68875 -0.0436956052627304 0.13995 -0.0674584839689193 0.12912
10_28726225 G C -0.0991520784179628 0.45644 -0.0245920809573262 0.051214 0.125754907515376 0.19388 -0.0268448480010194 0.84685
10_28726232 T C 0.0456099642997053 0.2852 0.00462381828913518 0.25185 -0.046875692069747 0.13191 -0.0647465618993988 0.14275
10_28726416 C T 0.047331240648735 0.13283 0.00463958921670834 0.12924 -0.0249438952639756 0.27251 -0.0581370777544827 0.08267
10_28726502 C T -0.0289839709235759 0.44359 -0.00279546388135115 0.24122 -0.0121941177770901 0.67847 0.0096275395806323 0.89151
10_28732504 C T 0.112946740389578 0.29076 -0.00310466322639038 0.70164 -0.0720690887539124 0.34509 -0.103465439073263 0.49945
10_28735031 C T 0.0246585785002474 0.72294 -0.0012775261827016 0.67826 0.0300195031052077 0.51781 0.0500533038092621 0.70387
10_28735113 A G -0.0314071265673241 0.40391 -0.00043969160588508 0.69511 -0.0247234792321754 0.38509 -0.0193237130533256 0.50317
10_28739235 G A 0.023685457359015 0.54655 0.00336885794495774 0.3944 -0.0348350597399323 0.22436 -0.0698174580682542 0.089035
10_28746890 T C 0.045846430177611 0.11301 0.0032404624650245 0.29145 -0.0250872301325579 0.24071 -0.0516211957587558 0.079808
10_28749534 A G -0.0441259343857771 0.58415 0.00442350719546918 0.626 -0.101812711040064 0.078818 -0.266389500707313 0.022009
10_28753031 G C 0.0381194961815961 0.60683 -0.00311644221234597 0.51955 -0.0511654741873876 0.33216 -0.0868889710448431 0.33176
10_28753152 T A -0.0456003537936527 0.67797 0.000389742398904874 0.96808 -0.0387609747698453 0.63471 0.0444846181937909 0.88236
10_28753515 T G -0.0801503301157041 0.32204 -0.00323906836394883 0.55375 -0.0390401425014669 0.49972 -0.113614222327572 0.26028
10_28753527 C T -0.00949625739465341 0.86707 0.00289245808501185 0.66705 0.0621513003865574 0.14486 0.124763019148481 0.1797
10_28753620 G A 0.028411534803265 0.48146 0.00617758437392004 0.10271 -0.0515622901580665 0.07705 -0.0961810705796507 0.040102
10_28758213 T C -0.121742018406768 0.34677 0.00055361952150316 0.98301 -0.00217922207120856 0.98852 0.254897577922373 0.29208
10_28759868 A C -0.0239213903278212 0.7711 0.00425908895905319 0.62996 -0.106050749452483 0.074608 -0.243019069585123 0.030347
10_28766402 T C -0.0126025375835388 0.72334 0.00111774025794119 0.93102 -0.00150987069469658 0.97932 -0.0269398526173101 0.42073
10_28769355 G A -0.0198568195064256 0.48968 0.00140146388586079 0.80923 0.000377403066025168 0.95512 -0.00016837464583383 0.66888
10_28777778 T G -0.0241492099392945 0.8426 0.0135409737093205 0.29247 -0.178541399123396 0.043879 0.0204881514932797 0.98497
10_28778190 G A 7.56961362185282e-05 0.99215 0.00480664372083711 0.24497 -0.0421705065162025 0.20736 -0.0271609834563194 0.44652
10_28778319 C T -0.0359719873031023 0.72144 0.0121014545726188 0.21766 -0.063505147627433 0.38537 -0.156362199751213 0.27375
10_28785688 G A -0.0278331493261349 0.80509 0.012279005638247 0.27452 0.0559521896063998 0.48052 0.0236598651948127 0.96813
10_28785884 A G 0.0151994006590439 0.81712 0.00309308080864452 0.62865 -0.0649734019634115 0.15072 -0.110004046771047 0.12024
10_28785893 G C 0.0345944901285165 0.48263 0.00660005085644191 0.11399 -0.0457326482723508 0.19876 -0.0590763009909152 0.22473
10_28794707 T G 0.125416334311456 0.29176 -0.00755697085101286 0.5094 -0.126831305991921 0.14782 -0.324250051704483 0.11632
10_28794779 A G -0.0269553108871621 0.54304 0.00159628785708707 0.82197 -0.01770602623487 0.59985 0.0221161151688675 0.92462
10_28797442 C T 0.00712762925597805 0.93566 -0.00574577899011183 0.36415 -0.0282186816513935 0.63858 -0.0661369379788252 0.49483
10_28816832 C T -0.09538408221494 0.43839 0.000786686907240164 0.99684 0.0144579986862678 0.86159 -0.136328954052882 0.44505
10_28827598 G A 0.000291970978062789 0.99814 -0.00619910391113389 0.51501 0.0691290663700069 0.32493 0.232796946543605 0.24869
10_28827621 A C -0.0128227107365482 0.65642 0.00165681786298403 0.73369 0.00709680832109347 0.70839 0.021435826917045 0.90719
10_28829087 C T 0.00943670431679371 0.92215 0.000280248255491619 0.94464 -0.0663958366032166 0.30667 0.172244896798274 0.25721
10_28829114 T C -0.0343002392506155 0.28614 -0.00159372052357253 0.33398 -0.00282205860255686 0.93149 0.00581635210538117 0.79965
10_28829135 G T 0.0488860616906191 0.61558 -0.00573554264658561 0.40534 -0.0452386448158776 0.51447 0.111216441351624 0.49039
10_28829205 C T 0.00511789235055285 0.95552 0.000341240162573868 0.94832 -0.0970090419602671 0.09734 0.249294887690614 0.070482
10_28835839 T C -0.0672937942609753 0.5831 -0.0128657979535063 0.25368 0.0401518236685158 0.6418 0.489229047143808 0.022015
10_28837559 G A -0.0055482046489645 0.84462 0.0022588310679642 0.56795 0.0114625796148652 0.5771 0.028000376552319 0.79162
10_28839487 G A 0.0502847390387454 0.41778 0.000509526021187249 0.94999 -0.0379198712674956 0.40192 -0.0465348444607841 0.47877
10_28855262 A T 0.157217633146471 0.24884 0.0035943173492323 0.83537 -0.132087005478121 0.17871 -0.276934836677885 0.18581
10_28868171 A T -0.0219482026093897 0.86535 -0.00503168851882387 0.64136 -0.0519887373304721 0.58376 0.329293332126431 0.1471
10_28876257 G A -0.0464984830633629 0.61699 0.00714236613823114 0.42075 0.0353268299763425 0.59155 0.111602991480942 0.46693
10_28876323 G C -0.0274872923910502 0.61318 -0.00126473540282325 0.61898 0.0162315958166352 0.67288 0.0508422164648218 0.63127
10_28888564 C T -0.0253146673404698 0.77273 0.0088438944629657 0.2809 0.0137060452871677 0.81783 0.092603618300254 0.5431
10_28905343 C T -0.00741802018021564 0.92333 -0.00433827614203178 0.41953 0.053618855510191 0.35506 0.134079118049117 0.29114
10_28905566 C G 0.0229466775852964 0.46704 0.000928287109920044 0.96864 -0.00609661912338244 0.80829 0.0258296620549875 0.82412
10_28908415 T C 0.0406244852494244 0.59131 0.000679910358502421 0.97691 -0.0335095890522359 0.53528 -0.0622945471565116 0.38487
10_28908563 G A -0.0242804156364488 0.63251 -0.00401543215379288 0.26469 0.0233211963503057 0.51082 0.0871644890149456 0.34506
10_28916449 G A 0.0364831705880425 0.75755 -0.00540970163591395 0.57415 -0.113961240238441 0.17404 -0.111109177054234 0.4828
10_28916461 C T 0.0386422647452695 0.44417 0.00468885246144005 0.28331 -0.0223857603485559 0.5362 -0.043462726203184 0.32003
10_28919645 C T 0.00151066113981948 0.9939 0.00192862532464136 0.92447 0.0465736266612622 0.61352 -0.0251797371981077 0.83182
10_28922441 T C 0.00362383115374962 0.9776 0.00923282713977371 0.41208 -0.136810729994851 0.082593 -0.0239623612727861 0.81781
10_28924117 C T 0.0278554965475179 0.83836 0.00339064196307441 0.82673 -0.0496720238342181 0.6043 -0.272138699859268 0.14451
10_28936611 G T -0.0727991996699918 0.46045 0.0233810386640431 0.013082 -0.106390612982717 0.14599 -0.00536673044539988 0.88686
10_28941564 C T -0.0279773300970411 0.78326 0.0194829142520366 0.046498 -0.0686323409475071 0.36797 0.0253607132109619 0.95635
10_28943264 G C 0.0441839476867787 0.6086 0.0067186187368312 0.3699 -0.0221822462606816 0.72077 -0.0120450146397315 0.79598
10_28948830 C T 0.0234662432201045 0.79441 -0.00431440854514014 0.45991 0.0383981805283549 0.53508 0.084279764926071 0.57135
10_28948831 A G 0.0519293588912207 0.49932 0.007382900277557 0.26338 -0.0335746174153305 0.53606 -0.0408311273043084 0.55264
10_28948873 G A -0.00144811758253855 0.98483 0.00519944901889285 0.63329 -0.0233635629589225 0.76199 -0.0535556399438206 0.64945
10_28985287 G A -0.00414329914866009 0.96621 -0.00119626561023064 0.8217 0.0206229446421078 0.78792 0.118153491618492 0.50857
10_28991999 C T 0.0313305403949949 0.42959 0.0038181174152026 0.28 0.00822918541578201 0.74601 0.0412745630604117 0.60954
10_29019940 C T 0.0288959347571783 0.47389 0.00347906953145507 0.33022 -0.0222903495690847 0.43479 0.00548895149513491 0.80829
10_29019996 T C -0.0264590565000004 0.791 0.00695312541977381 0.39826 0.0011179046906026 0.97861 -0.0747768562940197 0.46723
10_29022837 C T 0.026944974438977 0.50452 0.00404335962512162 0.25909 0.00197619426824711 0.92111 0.0653286929938544 0.3202
10_29032680 A C 0.0337270420595906 0.24778 0.00414655886093586 0.12757 0.013905406244445 0.48234 0.0602767100188469 0.23433
10_29040433 A G -0.010039571912387 0.7995 -0.00163088104337376 0.41309 0.00841853964605757 0.76083 0.104155763019245 0.097283
10_29287551 C T 0.0419873797646417 0.71552 0.00340720661570775 0.79009 0.0402730375215073 0.61889 0.0913497755468812 0.64519
10_29294890 A G -0.0368499164050131 0.39683 -0.000260754763861179 0.73511 0.0230432993388227 0.45474 0.0227092599869595 0.91232
10_2932359 C A -0.0279947112295544 0.74808 -0.00385457481396256 0.46106 0.0502478127473633 0.42291 0.0936860181749338 0.48368
10_2932613 C G 0.0450246922879523 0.62979 -0.000221425208861103 0.88391 -0.0373097770582571 0.57923 -0.0311555443917679 0.69928
10_2932795 G A 0.0607252787962691 0.4945 0.000235424525705641 0.9299 -0.0494927325683843 0.43815 -0.0474201899517826 0.58369
10_2932877 C T -0.0154411258395685 0.78481 0.000628053526331018 0.9599 -0.0141442743616239 0.75383 -0.0318258618389864 0.48735
10_2932936 T A -0.0143153397791927 0.91751 0.00417773409412877 0.79563 -0.0805979702697835 0.43558 -0.301466095834341 0.1487
10_2933015 G A 0.0898144162135596 0.4754 -0.000650138724560959 0.88608 -0.100467139695186 0.26867 -0.119381735858263 0.43781
10_2933017 G A 0.0652675024132143 0.64243 0.0082212480435612 0.56634 -0.267612285808081 0.0080019 -0.320921368705576 0.12157
10_29345826 G A 0.0426242044688932 0.14942 0.000777674905395003 0.98042 0.0115020784030485 0.56075 0.061250528153199 0.24362
10_29346468 T C 0.02473635277445 0.4493 0.000689055062028788 0.95462 0.00465069471075576 0.80843 -0.0044124191531504 0.62557
10_29355282 T G 0.0260944450252492 0.41391 0.00273430044992655 0.42085 0.00695998315368326 0.7271 0.0582841843539347 0.29026
10_29358221 T C -0.0139316825804607 0.73265 0.00103094063747967 0.94958 0.00839096262507941 0.75673 0.061809826613396 0.39247
10_29394776 G T -0.0684539806920033 0.47346 0.00575974896597634 0.53708 0.0738401160670379 0.27728 0.165929242586931 0.26606
10_29409587 C T 0.00277444273630829 0.96728 0.00278905675331343 0.62834 -0.0123701189211243 0.76815 -0.0147084113466005 0.64585
10_29434803 G A 0.0118167924126111 0.84758 0.000757023566225238 0.98677 -0.0355813585222506 0.41534 -0.0633519541687992 0.29949
10_29434816 T C 0.00568660326411354 0.95741 -0.00540910973460425 0.45528 -0.0141832298496791 0.84887 -0.0779203599279116 0.50688
10_29435400 G A 0.083632071172933 0.46297 0.00861353528484721 0.39165 0.029707781456522 0.70893 0.105486712242466 0.56438
10_29435458 G A -0.102788192667234 0.42915 -0.0102358687512926 0.37865 0.0224305689435641 0.801 0.238513613874818 0.3046
10_29435465 T G 0.0735326757144133 0.58952 0.0127406649703305 0.374 -0.164081803168213 0.088967 -0.0269287488630439 0.84966
10_29435525 T A -0.0271921236515927 0.75134 -0.0024577692672243 0.66507 0.0712881514337409 0.24665 0.149223897732395 0.31528
10_29435557 A G -0.0222578617844025 0.83514 -0.00245663436771887 0.72039 0.0808621874089229 0.28993 0.254704895525056 0.12297
10_29435825 G A 0.00323522344853237 0.9839 -0.0137174314135284 0.2823 0.0649872500542922 0.4963 0.244211734714445 0.32847
10_29436306 G A 0.0192484115716193 0.85643 0.000983351100986593 0.98664 0.106174214726389 0.13753 0.288127579875303 0.073424
10_29552189 G A -0.0189104170668232 0.72022 0.000629593895436871 0.9633 -0.0557023993909094 0.14671 -0.0945594561854584 0.14038
10_29552443 G A 0.0560903366184849 0.34977 0.00276701193104624 0.70461 0.0152172888029447 0.71149 0.0428843184039343 0.76034
10_29552670 T G -0.00173835835052761 0.97614 -0.00308883021237759 0.51777 0.0178463778444327 0.727 0.0277774465603414 0.91268
10_29552839 G C 0.0517428910724819 0.3363 0.00308820205703908 0.60557 -0.0719526873113276 0.063165 -0.137834958733537 0.039854
10_29553034 G A -0.0737620311184909 0.54357 -0.0178342605588117 0.056812 0.00307873578815598 0.96423 -0.00702857358642505 0.88728
10_29553310 A T -0.00221246376847839 0.91832 0.000451959834616833 0.85796 -0.0240501428531955 0.22246 -0.0408910794485355 0.11451
10_29555283 G A -0.0104676218270047 0.86568 -0.00291172103331976 0.49181 -0.0301809116465629 0.52243 -0.0855666481467906 0.27298
10_29651840 T G 0.0216605065217764 0.65616 -6.25029303420304e-05 0.78075 -0.023120180700531 0.50643 -0.035691856312342 0.34287
10_29652066 G A -0.00523788670121277 0.88462 -0.00205027559031995 0.36253 0.00467804489956734 0.84794 0.0125704512068172 0.93967
10_29659453 T G 0.00699623779826114 0.95446 0.00491107042246184 0.65025 -0.010041404292647 0.90955 -0.0156396913981488 0.83584
10_29738458 G A -0.0108441410250784 0.87912 -0.00304493285946006 0.48541 0.0361875198347358 0.47984 0.0405910763197681 0.79479
10_29964935 G A 0.00643136328321067 0.92452 0.000523523784234419 0.94774 -0.0456203123719297 0.31772 -0.105523113868134 0.13457
10_29964968 A C -0.0493389048266309 0.45234 -0.00457521301946067 0.2788 0.0558964530910444 0.23474 0.139638750933235 0.15273
10_29964969 G A -0.0463266838552594 0.49616 -0.00330307094214514 0.41925 0.0677729880879174 0.16837 0.159364429191569 0.10792
10_29965437 T A 0.055489602526991 0.74011 0.000943283099871499 0.99315 0.132984187646061 0.24962 -0.337508070320583 0.10084
10_29965510 A G -0.0449502668637215 0.5428 -0.00696256891679618 0.12905 0.0675102409753138 0.20295 0.137988582779398 0.16085
10_29965810 G T -0.0347410183104274 0.42416 -0.00424600648889482 0.12083 -0.00242071161798922 0.95985 0.0276160139166799 0.8411
10_29965958 A C -0.026595127565624 0.506 -0.00430868059503953 0.086172 0.00367624760702519 0.8764 0.00255606135088674 0.78148
10_29966273 T C -0.00931248679445409 0.83812 0.00200118593088679 0.77283 -0.0295816984065669 0.40914 0.00590921765846472 0.87701
10_30003358 G A -0.192525566283312 0.12271 -0.00734990529234579 0.45673 0.177947064878195 0.047444 0.0199301377688377 0.98616
10_30003484 G A -0.232893189222472 0.057829 -0.00263402986754647 0.76222 0.210000809395661 0.017669 -0.0470627995746711 0.74532
10_30003647 C T 0.0216931770889383 0.69923 0.00201988427642922 0.76138 0.0261447177051227 0.49097 0.0631334364213964 0.47819
10_30062482 C T -0.0433095772751338 0.31231 -0.00174824534060696 0.42599 0.00108109633870509 0.95208 0.0316629294620161 0.78162
10_30064078 G A 0.0163294868229547 0.85505 -0.00308079451431914 0.61853 0.0391335451074742 0.51825 0.0232085556824078 0.95989
10_30064759 C A -0.0116394539598115 0.88194 -0.00359614726302601 0.56094 0.0698347715152813 0.23296 0.0956014360549485 0.53522
10_30064828 T C -0.144484685648821 0.16863 -0.0162014234628945 0.1241 0.0460388804745652 0.53393 0.0415332364775213 0.89391
10_30064886 A G 0.0293026086769433 0.4921 0.00199360665795204 0.72816 -0.0236579578038238 0.44301 -0.0241323683216042 0.47695
10_30065460 T A 0.0442774779288621 0.5448 0.004573470884002 0.46961 0.0295063390924703 0.56011 0.0794048958649623 0.47972
10_30066214 C T 0.0140008844997228 0.77123 0.00183100063319549 0.77803 0.0416022344287015 0.19726 0.11206788822887 0.11636
10_30066557 G C 0.000508028638340121 0.99977 -0.000636623118659175 0.73426 0.0161465768374782 0.6521 0.0236626836813818 0.92312
10_30077595 T C -0.0104613506632701 0.89941 -0.00172142127307558 0.74708 0.112591761281153 0.066767 0.119589418198562 0.44142
10_30079551 G A -0.0338282504458285 0.68644 -0.00720367856733574 0.23303 -0.0281786196445197 0.65661 -0.0584775755663077 0.51641
10_30086446 C T -0.0505118023058822 0.64983 -0.00727280859809221 0.43358 -0.059483707962591 0.46067 -0.039581038125836 0.75642
10_30086970 A C -0.0240688099242287 0.81226 -0.0130201047080198 0.19037 0.11064658445148 0.13767 0.17784240793221 0.36117
10_30087144 T C 0.00788202525676962 0.91091 0.000339552941218176 0.91949 -0.011454489734016 0.82377 0.034237733511691 0.83353
10_30087152 G T -0.0187642393421435 0.84214 0.00184128004625598 0.89076 0.0548354885584261 0.41856 0.179605797944009 0.20134
10_30087181 T C -0.0828824262272787 0.48181 -0.00748674854170442 0.46578 0.154906755330415 0.063573 0.0776666170961405 0.75459
10_30087184 G C 0.00370903361060911 0.95986 0.0032667693147905 0.60489 -0.00637004049096295 0.90459 0.0450638606097196 0.72424
10_30087203 C A 0.0744345532788416 0.25419 0.00606340830226938 0.26665 -0.00606974752854876 0.91118 -0.00436110957630664 0.7961
10_30087204 G A 0.0489123036151086 0.31994 0.00396878418770181 0.36555 -0.00920508380803382 0.80598 -0.00636089905808457 0.69916
10_30087212 C A 0.00845153936455024 0.89707 0.0036596774834581 0.54602 -0.0190849414602266 0.68084 0.027978400858144 0.88798
10_30255230 C A -0.117023432318665 0.26005 -0.013389266793798 0.13617 -0.0193517291916099 0.8033 0.204091794585685 0.25195
10_30255623 T G -0.0292951755483198 0.55968 -0.00218447280095753 0.43453 0.00577246612030931 0.85843 0.0900142218254465 0.26355
10_30257453 A G -0.11848275801704 0.27621 -0.0147547175314416 0.09677 -0.0133413325837224 0.87033 0.180045820083263 0.30604
10_30257695 C T 0.0728210542225243 0.31643 0.00817743321225092 0.15018 0.0226031323452026 0.64402 0.0924051316711858 0.38714
10_30288884 C T 0.026014021251786 0.86341 0.00373492444204107 0.76578 0.0962809629319344 0.3551 0.277091729448448 0.12152
10_30289663 C T -0.0379186320076859 0.73025 0.0066817611566875 0.56965 0.0132599659070929 0.85934 0.0476526850657881 0.85792
10_30290588 C T -0.00245159254266089 0.93359 0.000738252003980097 0.97229 -0.002264735846694 0.95514 0.024990211357442 0.85471
10_30290794 G A 0.0102583086897556 0.93741 -0.00968586175615865 0.35671 -0.127572295642352 0.14648 -0.19079585961913 0.28166
10_30291801 G A -0.0480677560866826 0.16139 -0.00366400826637728 0.087724 -0.00247568516195678 0.947 0.000753222213221695 0.72913
10_30293887 G T -0.0447962125236641 0.75572 -0.00841679223995729 0.44137 -0.161027782665625 0.13155 0.0514277617970244 0.86438
10_30359116 T C -0.075255353251928 0.021076 -0.00550575094123286 0.014141 0.018127950903227 0.42039 0.0468153766875578 0.49065
10_30369837 G A 0.0339113827168296 0.47875 0.00266189082794518 0.55672 -0.000617336516320514 0.99519 0.0151437306538723 0.9782
10_30371719 T C 0.0365713942730757 0.5132 0.00114558818818494 0.93518 -0.000340647345713513 0.99031 0.0432798649485095 0.6764
10_30374669 T C 0.0878986837245716 0.34002 7.45169094601081e-05 0.93092 0.0361867875026848 0.57604 -0.00672485153380331 0.87617
10_30378494 A T 0.00437579333165569 0.94044 0.00331515546970079 0.53199 -0.000954544650421969 0.9971 -0.00199112265181641 0.781
10_30385737 T C 0.0135550771975756 0.86454 -0.00149391841556524 0.52936 -0.0202706072616899 0.7217 -0.0565969783676444 0.24595
10_30388596 G C 0.160513778976195 0.11135 0.00859555296628259 0.39997 0.114882209267831 0.10231 0.14064746366662 0.42631
10_30393850 A G -0.0209226836190283 0.79958 0.000228257607246779 0.9355 0.0531205450421211 0.36942 0.114284098685004 0.44356
10_30396479 G A 0.127437768813721 0.16388 0.0116644874473134 0.20457 0.0560998858020552 0.38304 0.030060638877744 0.92704
10_30396512 G A -0.051067705010841 0.35233 -0.00476798580022568 0.17434 0.0241137776078026 0.52346 0.0542446258251692 0.59541
10_30399623 A T -0.0776402221256101 0.015863 -0.00595986038605254 0.0077124 0.0155033225915378 0.48433 0.0345013426286462 0.67984
10_30402892 G A 0.0697300918887397 0.49811 0.0073306797826934 0.42248 0.139695514529644 0.06268 -0.0250624560545147 0.75995
10_30407479 A G -0.0141890221147438 0.83608 0.000424737018135468 0.93906 0.0280725625769979 0.56773 0.131313551600123 0.19819
10_30410252 G C 0.0160463392601986 0.87533 -0.00116825936939782 0.83494 -0.0174558944506958 0.81668 0.0691445174802436 0.75185
10_30414176 G A 0.0630779299545502 0.21416 0.00299467912122134 0.54968 -0.00891730934065472 0.82009 0.020191342888053 0.95323
10_30422091 C T 0.0569504136185922 0.56536 0.0046948255720332 0.67521 0.192543932188435 0.0056103 0.336448375972174 0.039284
10_30425816 A G 0.0746357027119716 0.46114 0.00739035299362944 0.46095 0.166944529526863 0.020509 0.181387248865501 0.27735
10_30425850 A G 0.0277552131973168 0.77513 0.00812697841983499 0.41164 0.185879070173245 0.0067747 0.291563080085414 0.069376
10_30426102 C G 0.0192636104684432 0.82288 0.00712655188820608 0.38475 0.152382144240764 0.011554 0.0471366267597055 0.80116
10_30426128 A G 0.11588911787066 0.25633 0.0106474476096298 0.20324 0.150448671819072 0.038476 0.0045492146225005 0.92726
10_30440167 A G 0.0659866157791065 0.46869 0.00736930024160821 0.37237 0.0175223251842655 0.77745 0.0599251300964874 0.72936
10_30451603 A T 0.00478779459725299 0.92391 -0.0028980204892129 0.25569 -0.00164510070483569 0.97902 -0.0341534781798668 0.3669
10_30452370 G C 0.0295918189041406 0.50319 0.00170639928717845 0.77462 -0.00649582136036939 0.85451 0.00466580466803888 0.81797
10_30457805 G C 0.0448405226830009 0.61541 -0.00188131643743963 0.73406 0.140496707338148 0.029921 0.125146535776579 0.41766
10_30457933 A C 0.0253825460499062 0.78376 0.000104409050530227 0.92805 0.141454919040267 0.030814 0.0724719128885173 0.67753
10_30570334 C A 0.0129668125969811 0.90764 0.011053912910353 0.30898 0.162741563884499 0.034741 0.232599576981689 0.20488
10_30570392 G C -0.017499140985369 0.88902 0.017526096900378 0.17033 0.215109681491499 0.020278 0.00652649580103158 0.96124
10_30570844 C G 0.0255877623931756 0.77519 0.00388180304756883 0.66078 -0.0333049642278788 0.60863 -0.0992226060842573 0.3286
10_30570958 T C 0.097612287672456 0.31992 -0.00474562926283592 0.49021 -0.0237365836128668 0.74407 -0.096105089050213 0.41975
10_30570980 A G -0.0111808290970795 0.90572 0.0065569686836462 0.48391 0.00824765345089053 0.89818 -0.0474536144519463 0.63798
10_30651517 G A -0.120069030822581 0.22373 -0.00937061520017911 0.25844 0.0896591579056226 0.19266 0.113687185327211 0.52046
10_30651529 C A -0.160702378435259 0.11169 -0.0121261647053488 0.14863 0.0782724667860859 0.26746 0.106019657864127 0.5541
10_30654060 A G -0.0116896872520663 0.79013 -0.00313763106311657 0.25317 0.00349953406140829 0.89767 0.00973705485079557 0.90656
10_30654422 C T -0.0637734388137988 0.54928 -0.00617287641192142 0.32839 0.0802089959719521 0.28884 0.226659750459219 0.089102
10_30654439 A T -0.1488560314274 0.16027 -0.00356963028346593 0.63195 0.113292449168378 0.13906 0.145788291845023 0.40702
10_30837441 G A -0.116335566211498 0.30844 -0.0146199134283791 0.12734 0.0694461785880811 0.39299 0.0497665327255391 0.84942
10_30875962 G T -0.110583364873274 0.36536 -0.0213361806781874 0.040493 -0.00811104445231395 0.93389 0.090170013793497 0.68595
10_30920522 T C -0.0536112243335146 0.6007 -0.00172004264400628 0.74736 0.0266375201484277 0.7096 0.131059128098312 0.40335
10_31021417 C T -0.00883512519295584 0.78597 -0.00107194843726581 0.46916 0.0154357688087364 0.51245 0.0417438450907971 0.57667
10_31737000 T A 0.17178705751261 0.16372 0.0150570761442923 0.13193 0.0047418122743157 0.9502 0.160892111046604 0.37728
10_32145029 C T 0.0214431536965483 0.87269 -0.000724263132800717 0.88436 -0.00106940409967304 0.99783 -0.170787657399394 0.30024
10_32243860 G T -0.0775133638629401 0.26911 -0.00909808172154983 0.042941 -0.00849943498394652 0.87828 -0.0354378989318424 0.52595
10_32243919 A G -0.0192358868006156 0.86281 0.00104332777498765 0.98206 0.0727880602922567 0.35718 0.285959651040219 0.091103
10_32244004 A G -0.0291333495608512 0.72036 -0.00632738540078206 0.25196 0.00496998285540359 0.92204 0.0469067633519534 0.77528
10_32244078 C T 0.0288716867904853 0.58718 0.00699468170686757 0.13995 -0.0112978380060027 0.77817 0.0189056740875958 0.97394
10_32244085 T C 0.368107944785784 0.01326 -0.00547705869052572 0.64219 -0.220312374620887 0.039221 0.274931528820955 0.26259
10_3245249 C T -0.0103376899083064 0.85309 -0.000143489360630046 0.82597 0.0103364762432428 0.79042 0.0352856437210614 0.80112
10_3245794 G A -0.0974285039840617 0.36632 -0.00308703668019197 0.62726 0.047317309377204 0.54263 0.200265794751096 0.18196
10_32473461 A G 0.0656355019926379 0.4767 0.00183213360244154 0.90488 0.0487252629545345 0.42823 -0.0642107894504701 0.56844
10_32473695 G A -0.0623611743136368 0.53729 0.00700239227371866 0.51608 0.120066048388767 0.092443 -0.103277475185192 0.46132
10_32473732 C T -0.0626264030314644 0.50918 0.00748095788118947 0.46154 0.147457970208068 0.028832 -0.192794752343051 0.1793
10_32473752 G A 0.152871254556722 0.11747 0.00607958481757001 0.53536 -0.0405188227129435 0.56326 0.055777669248845 0.7864
10_32473948 A G 0.0980440596996501 0.29425 -0.00146620049044043 0.78165 0.0769677307886201 0.22488 -0.128721610424783 0.29644
10_32547929 C T 0.0281472891225154 0.81398 0.00186261335936305 0.91764 0.0403466351234044 0.62495 -0.0272427528848621 0.79425
10_32548238 G A -0.0404341103327386 0.67243 -0.00156512044581722 0.75363 -0.0369094477806325 0.60156 -0.133409615485929 0.24981
10_32548306 C T -0.0124140269784449 0.84496 0.00188718444808071 0.83222 0.049367683565091 0.27304 0.11794237650046 0.23794
10_32548706 T C 0.106795877833364 0.26439 0.0108957878054473 0.14001 -0.0376297885401719 0.59097 -0.0536467249708994 0.54674
10_32548950 T C 0.0902072604531021 0.37674 0.00144354325919638 0.93254 -0.0416176039698338 0.58121 -0.0379038027824622 0.65575
10_3260131 A G -0.136873464581843 0.39852 -0.00220666069001208 0.82171 0.176584040886593 0.12395 0.314054635658285 0.19174
10_3260450 T C -0.01958745256331 0.87988 -5.68231421951337e-05 0.93182 0.0405565761035338 0.66159 -0.0118362950084943 0.87061
10_32754999 C T -0.0106191543437608 0.83356 -0.00291319288083652 0.35654 -0.0124022173065401 0.76103 0.0120894143332298 0.94592
10_32764737 G A 0.0674051956014543 0.58587 0.00742459548460411 0.49469 0.0358846187606177 0.67348 0.03714799564948 0.90169
10_32766728 A G -0.00126692067008809 0.96441 0.000701574266986424 0.96463 -0.00654529168559648 0.83676 -0.0259905330567185 0.39552
10_3304940 G A -0.00923309245657036 0.86876 -0.000437807027317965 0.77343 0.0149136899601245 0.70925 0.0513752903558483 0.63807
10_33572060 C G -0.0347695040791303 0.64278 -0.00384718798313209 0.41164 0.0148473493253355 0.77273 0.023975480004541 0.94017
10_33573587 A G 0.011333571948465 0.80657 0.000565879696135593 0.93794 0.00142201025191976 0.94368 -0.00609764550855042 0.70174
10_33573703 A T 0.0623332937372792 0.67295 -0.0180628653774354 0.16768 -0.0213489487724851 0.8451 -0.190312104343935 0.38017
10_33574026 C T 0.0278624536344726 0.79925 -0.00350457664983449 0.59713 0.121675328355399 0.10249 0.265424314429631 0.072265
10_33574065 C T -0.0340897613650845 0.70953 -0.00294871233362113 0.55065 0.0352125262603946 0.58373 0.052611928859267 0.73983
10_33868277 C T 0.0203584297173063 0.82479 0.00623145457477292 0.43711 -0.0253254819808428 0.70001 0.0336003337291616 0.88289
10_3387684 T C 0.0108005738043754 0.92317 0.00697690861556928 0.42158 0.0478878943270976 0.51598 0.106422581063218 0.48587
10_33963826 T A -0.00360117009796967 0.96879 -0.00947418114813116 0.19633 0.0107539041721947 0.87953 -0.0390260921641816 0.6853
10_33964199 C A -0.0247730166864104 0.66415 0.00108009831363831 0.95532 0.0383742995737065 0.34815 0.11484624819366 0.19699
10_33964579 C T 0.075980915632469 0.55757 0.0101717167634946 0.37961 0.0960296494592892 0.27756 0.155296328483597 0.43793
10_33964601 G A -0.0292091253221733 0.65725 0.00060900704341462 0.96506 0.0531479287371907 0.26161 0.1617687821559 0.099138
10_33964985 A T -0.00721410176206516 0.89435 0.00325114447859828 0.59837 0.000633842935204558 0.97304 -0.0314088585047061 0.53811
10_33965372 G A -0.0142666371745451 0.90349 -0.00459163831867351 0.58061 0.0444890627637748 0.59511 -0.138059011287801 0.35439
10_33965534 G T -0.0562101021191076 0.29401 -0.000508463475740223 0.7193 0.00432185829423133 0.89314 0.0182673143405814 0.97877
10_33965697 A G 0.190323683363688 0.17475 -0.00340123468993149 0.73926 -0.172283397641218 0.086499 -0.0882321833593677 0.63239
10_34074737 T G -0.0939321963121813 0.45228 -0.0141401503054324 0.1937 0.0136569886389871 0.87125 -0.0474888857771056 0.7466
10_34079877 G A -0.0193872288625295 0.63339 -0.00175481087341901 0.39721 -0.00707717253186435 0.83512 -0.0203865146898618 0.47358
10_34092769 A G -0.0449603582143491 0.47238 0.00207955356362682 0.78349 0.0135808240590557 0.7479 0.0211712097452166 0.95335
10_34092912 G C 0.0184131742148319 0.87118 -0.00614550579152165 0.45048 -0.0202035058134229 0.80704 -0.0998963681551118 0.47532
10_34100423 A G -0.134557885847697 0.2681 -0.000418041973986257 0.89533 0.010431206469841 0.89845 0.0746534619473745 0.7225
10_34100470 G A -0.0707603181429503 0.5772 0.0131526514260351 0.32881 0.0375276167638858 0.68175 0.130661288818635 0.59429
10_34100825 C G -0.0368631421193382 0.40085 -0.00322180971564257 0.19835 0.00939571617109188 0.74697 0.0284298077631674 0.82659
10_34108748 T C 0.0199490585499178 0.58144 0.00169822593917879 0.73649 -0.0438214239172341 0.088708 -0.0918297246679794 0.012592
10_34109802 T C -0.0212380464398021 0.73788 -0.00476382435336646 0.31612 -0.0117419196982992 0.81082 -0.051079494903407 0.48532
10_34116648 C A -0.182682696307299 0.091918 0.00542524569488567 0.60778 0.0114156475205091 0.87237 -0.0708378855105287 0.56083
10_3413222 C A 0.0241685216063186 0.73543 0.00431264931248019 0.50268 0.0167733585252949 0.72631 0.0340474358466423 0.84439
10_34174572 C T -0.0125345906936694 0.74842 0.00017576292973199 0.81412 -0.00759366073947395 0.81254 0.00783133524548206 0.85352
10_34174627 A G 0.030714928804323 0.55606 0.000485585448584663 0.92183 -0.0213345418194316 0.56785 -0.0400374929110832 0.34685
10_34179048 C T 0.0196964393016832 0.61748 -0.000912589394691544 0.51689 0.0192004571177955 0.46148 0.0461893975611516 0.51613
10_34179077 C G -0.0129057376512836 0.81375 -0.000635512969070646 0.73481 -0.00213122100255641 0.97406 -0.0182975005223609 0.63487
10_34194149 G A 0.054642412577768 0.21157 0.00111799051074777 0.9249 -0.0133518701165491 0.68431 -0.00380774472298692 0.69465
10_34194215 G A -0.0490171454985841 0.6304 0.00250710499370799 0.83978 -0.016338305127852 0.83298 -0.0511206298364731 0.63707
10_34194351 C T 0.0601514897820364 0.13156 0.00305873816069982 0.44064 -0.0106916090241272 0.7288 -0.00250544595635799 0.69842
10_34194965 A G -0.125303933992033 0.26846 0.000299513053051351 0.95868 -0.0524057460242914 0.53182 0.0394166894655973 0.89508
10_34195037 C T -0.0903293766153379 0.28819 -0.00654111128348267 0.27303 -0.00341257815930696 0.96653 0.0831486406376025 0.57259
10_34195234 C T 0.0138445462024635 0.9028 -0.00518217843152652 0.5057 -0.0208818718587799 0.79792 -0.112270143122495 0.39886
10_3428238 C T 0.011254193192799 0.91733 0.00280012252760978 0.78368 -0.0690726996559999 0.35003 -0.0955769869750705 0.35983
10_34283947 C A -0.0391881085506251 0.60913 0.0054917686236803 0.4366 0.0286183288115144 0.59833 0.0536437526659348 0.715
10_34291733 A G 0.100763474170778 0.45732 0.0159512435653274 0.25095 -0.0644865204279602 0.51455 -0.000555140672409116 0.93841
10_34331208 C A 0.018643909460877 0.79528 0.00693061281790015 0.22972 0.0114549814162424 0.80481 0.0499524736438698 0.69281
10_35210282 C T -0.0879993706554809 0.11307 -0.00543300741602942 0.11997 -0.0120580078529227 0.78087 -0.0701077870942134 0.22422
10_35210945 A G 0.157719647496504 0.092035 -0.00867584720259876 0.32243 -0.0832144551955279 0.21463 0.0385311548884058 0.89457
10_35211180 G A -0.106058904286816 0.11774 -0.00475259340239978 0.28944 0.00561623733527762 0.89759 0.00870739168966867 0.93173
10_35212885 C T -0.00499943449154293 0.91768 -0.002712240052743 0.34362 0.00787746598514014 0.81886 0.00729826609035353 0.8841
10_35214033 G A -0.0637144529983647 0.13589 -0.00298087671316439 0.21535 0.0084448749780458 0.76167 -0.0160642134272476 0.54112
10_35215488 C T -0.0393666736000638 0.61612 -5.03862049353006e-05 0.90416 0.142055235216517 0.015793 0.367581915354166 0.0044116
10_35216558 A G 0.179884236575879 0.056027 -0.00686386650815749 0.42189 -0.0640117954606985 0.34261 -0.0281583439283709 0.78127
10_35217772 G A -0.0165637170545278 0.66052 5.99528724852128e-05 0.79935 0.000366624788557613 0.96594 -0.00855234023252927 0.63624
10_35219148 G A 0.0204867645152937 0.78264 0.00329265692959968 0.6861 0.0877744650442597 0.087662 0.197989085229847 0.069948
10_35221893 T C 0.0174331119127927 0.70174 0.00521631093497231 0.1819 -0.0145622871477376 0.66541 0.0209638582711115 0.93748
10_35221896 C T 0.171823541884016 0.1276 0.00912925687340402 0.4546 -0.146105655327669 0.065867 -0.303422383738868 0.084309
10_35224434 G A -0.12323824596459 0.24354 -0.00123706433535318 0.8308 0.00713710171894728 0.9158 0.000616483859604184 0.92127
10_35224528 A C 0.0450490616844432 0.36542 0.00534641372708292 0.21425 -0.0477272870238211 0.17915 -0.0601201010790745 0.21293
10_35224765 G A -0.0164300292386525 0.79478 -0.00443719966580248 0.30747 -0.00926380530104887 0.85642 0.0303038245969769 0.87616
10_35244857 A G -0.0237077144545869 0.79427 0.0105184667300425 0.22725 0.0165822540390388 0.7951 0.17691617272375 0.23928
10_35244908 G A 0.039552083453377 0.41436 0.00653927641372174 0.10452 -0.0646474431294348 0.063309 -0.0571994448723147 0.2163
10_35245161 T G 0.00386043248316371 0.94247 0.00486807512036756 0.22692 -0.0644993473234145 0.053978 -0.118247286257515 0.016819
10_35245263 C T 0.0445175575872212 0.31491 -0.00164977405177102 0.51095 -0.0431106013001968 0.17122 -0.0771152739279946 0.13478
10_35245495 C T 0.0238572548134975 0.62351 0.0042783564645822 0.34846 -0.0710517931539562 0.038177 -0.08642304258388 0.096381
10_35246052 T C -0.0128238560336092 0.88361 0.0139614822528124 0.089784 0.0165367550696199 0.78732 0.170442490366771 0.24008
10_35246124 A G -0.0211952787459626 0.7743 0.0032353635955084 0.69852 0.101608177697098 0.062272 0.342853087356838 0.0018574
10_35246380 A G 0.00757035714739818 0.93591 0.00846905718961533 0.24776 0.0104700375448984 0.85099 0.0674686742935541 0.65655
10_35246470 G A 0.00855052431778317 0.87885 -0.00129689941433469 0.5582 -0.00186379273345296 0.97774 -0.0226975348326042 0.5221
10_35246536 G A -0.0199852614922026 0.75894 0.00080416713751931 0.99513 0.0754603181041107 0.10981 0.196114582631701 0.023739
10_35246539 T G 0.0013124377633684 0.98487 -0.00451565647976959 0.13812 -0.0346731470673192 0.24936 -0.0647732294211052 0.17425
10_35418106 C T 0.155187212690305 0.18825 0.0158744668419055 0.1992 0.0479017749312196 0.55875 0.126490854525596 0.58249
10_35455383 T C -0.0553714046515858 0.61091 -0.00242511852599143 0.75827 0.0282060792812339 0.70602 0.2460995451864 0.19489
10_35455442 A G -0.220284795698602 0.038544 -0.00631868827769365 0.58243 3.99891804024506e-05 0.99096 -0.107606508621666 0.56793
10_35455614 A G 0.0670517944972851 0.40244 -0.000103793049632965 0.88545 -0.0287526692261699 0.61635 -0.173053628023476 0.09258
10_35455615 T C -0.11990504611749 0.18884 0.00675503255856556 0.54427 -0.0617916544052665 0.35328 0.0197075226994694 0.98515
10_35456782 T G -0.207271345881141 0.043869 0.0036831967516558 0.7667 -0.0325008159899199 0.65894 -0.0826707399639928 0.5409
10_35511520 T C 0.00196070836886755 0.97911 -0.00138651755112491 0.55457 8.13575740554186e-05 0.98199 0.020980042491937 0.94385
10_35511625 C T -0.0798487171026114 0.37748 0.00297099139803024 0.80951 0.00442933655405217 0.93655 0.00699105418162482 0.94946
10_35572588 A G -0.0202982787753403 0.54683 0.00193600421340015 0.68551 0.0182019192951335 0.44434 0.0506042986174214 0.45953
10_35576924 T C -0.03579833197404 0.33241 0.00042084629817997 0.88776 0.00452660067440989 0.84161 0.00962844504121613 0.88767
10_35578862 T G -0.00764923758416232 0.94026 0.00663691020840022 0.60321 0.0773622134660377 0.31149 0.0478213345202104 0.866
10_35579198 C G -0.122887485460477 0.19138 0.000570982098714042 0.97798 0.00561587890496782 0.92445 0.0312452997375898 0.92688
10_35579240 C A 0.0792006455564508 0.43189 -0.00707366968155087 0.49867 0.0616181086453447 0.38876 0.00229897289288672 0.94135
10_35579363 T C 0.0323266810321909 0.75717 0.00138873977029335 0.94622 -0.0469782038520435 0.52686 -0.170893446463084 0.19349
10_35579500 C T -0.191961874328006 0.08185 0.00148286209176206 0.95458 -0.0636783725131545 0.43385 -0.258212388182806 0.15366
10_35579656 C T -0.0244232852099935 0.46302 0.00136109074332989 0.84499 0.00666132881843011 0.76447 0.0225138907723394 0.89642
10_35611530 G A 0.0212567883634566 0.81689 6.66736136260878e-05 0.9251 -0.0503311134838822 0.43741 -0.112169621919787 0.36391
10_35615224 T G 0.101694075801294 0.3671 0.015589876141303 0.15743 0.0927906727696299 0.24312 0.291112682872852 0.11593
10_35615339 C T 0.00154674845774277 0.98223 0.000503272217366676 0.91873 -0.018438817806286 0.59605 -0.0564204618435745 0.18513
10_35624383 T C 0.0465507017040597 0.5805 0.00307269633171888 0.7438 0.0792691772620804 0.17074 0.12739415913386 0.33466
10_35625448 C T 0.11736906567302 0.21894 0.018336055908675 0.060401 0.0544377250556146 0.41631 -0.0362660702137412 0.7394
10_35625464 G T 0.0421048227055513 0.21838 0.00453587301277522 0.16746 -0.0195363537343479 0.44185 -0.0187791612978662 0.45101
10_35625664 G A -0.0201672637378988 0.58504 0.00240076715993827 0.62264 -0.00301742729892991 0.93515 0.0126726715658678 0.943
10_35625692 A G 0.235869241123995 0.049002 0.0140209472394842 0.2972 0.124713930402658 0.1362 -0.0377565345731164 0.80111
10_35625825 G A -0.00121120071887306 0.9807 -0.00100552108120331 0.74762 -0.0219937991367986 0.67569 -0.0498152157244981 0.49188
10_35631940 C T 0.019751651566979 0.75447 -0.00386522741605962 0.28 -0.0189979626214009 0.67976 -0.0534314939738806 0.34099
10_35635643 G A 0.0347064269068668 0.63213 0.00576175986243566 0.46223 -0.0266838839049233 0.61022 -0.0471449268281857 0.5813
10_35635937 A C 0.0875850874856917 0.025569 0.00729328993341223 0.040002 -0.00112990650263837 0.9911 0.0573392554506832 0.44763
10_35635949 G A 0.0359750631066522 0.67942 0.00170427933435586 0.8994 0.0736470008265938 0.21468 0.118058278361516 0.38304
10_35641015 C T -0.243075088524671 0.041033 0.0176706181642924 0.16836 -0.16317131707117 0.053886 -0.205417800882369 0.28587
10_35649457 T C 0.0709265457484414 0.064558 0.00606881418875151 0.10091 -0.010615599034461 0.71872 0.021853706255241 0.92414
10_35661333 A G -0.0148795336190209 0.70069 0.00234371692049522 0.62983 -0.014999726806549 0.62249 -0.0372221461308987 0.3179
10_35664571 G A -0.022477827622456 0.53337 0.00262601099377925 0.53504 -0.0103098659504752 0.71455 0.00688937014617771 0.84471
10_35672128 T C -0.0380459183884051 0.6209 -0.00529675263996057 0.27805 0.0233032499557997 0.66418 0.0486395462316817 0.74145
10_35687802 A G 0.0529741709207449 0.33292 0.0103652842572466 0.03323 -0.0547691562844193 0.16535 -0.108866319567033 0.10063
10_35687869 G A 0.171032344583073 0.17205 0.0332305487671294 0.010116 -0.0913417081362207 0.31704 0.0277885558663691 0.9595
10_35688707 T C 0.0436350531777892 0.23083 0.00808412835705306 0.014712 -0.0318563711353406 0.22325 0.0307602001384223 0.78251
10_35690616 G A 0.05733425068424 0.32935 0.0111288666201417 0.038188 -0.0353687946701136 0.41181 -0.0659594970718109 0.32178
10_35691448 C T 0.104804820746783 0.40275 0.00956104805021928 0.42801 -0.235518490000736 0.0077229 -0.299961435602545 0.095368
10_35738227 C T -0.0412066665616413 0.19334 0.00117370470294927 0.89099 -0.0148739138653244 0.54081 -0.00914370962181143 0.53511
10_35752632 G C 0.0137628431550561 0.7818 0.00180350310350871 0.81462 -0.0246283581387134 0.48972 -0.0718308399211475 0.21674
10_35752652 G T -0.00739898921592703 0.80946 0.00653325189711723 0.037936 -0.0367058839157692 0.13722 0.0614345667937407 0.33482
10_35756996 G A -0.029919696872678 0.3281 0.000687326400111299 0.95214 -0.00814701983545824 0.73689 -0.00793149838390527 0.54721
10_35786320 G A 0.0174133906927385 0.64834 0.00727665099880156 0.029948 -0.0200677713961656 0.4667 0.0703756505384293 0.28702
10_35789373 C A -0.0334056334722629 0.49635 0.00319330466969373 0.51693 0.00741444227753322 0.81112 0.0453121174617654 0.63245
10_35789374 A G -0.0148743556459528 0.69917 0.00556582976715422 0.1407 -0.0122234322308227 0.69129 0.0892845559290624 0.18676
10_35789500 C T -0.00128415714839717 0.98394 0.0189756098676404 0.06249 0.0264100148398013 0.66878 0.176938779747325 0.32824
10_35809554 A G -0.00611720629030522 0.94631 0.0138850927553266 0.27035 -0.00767559102847135 0.9213 0.280034600385468 0.18635
10_35818609 A G 0.0102510799982712 0.90562 -0.00745221541771238 0.31337 -0.031244743306795 0.60063 0.301915615520592 0.040254
10_35825578 C A -0.00330630884690472 0.90495 0.00584979556540627 0.058535 -0.0373745607852246 0.12489 0.0602179377586316 0.32824
10_35830804 C T 0.113246655060935 0.28381 0.001081703745867 0.98232 0.059101082224113 0.42226 0.023343464709699 0.97191
10_35831294 G A 0.0282614264463573 0.38007 0.00903493751470826 0.0025693 -0.0374616163607806 0.10345 0.0581053283498886 0.3778
10_35835705 G A 0.0185567107908989 0.56267 0.0043185485316991 0.1733 -0.0150198567945935 0.52979 -0.0215947332607936 0.38754
10_35838331 G C -0.00380453689230495 0.95984 0.00251492822020457 0.8551 -0.00593019638433393 0.93253 0.353121659566345 0.029946
10_35840882 C G -0.0241964609070241 0.60639 -0.00243659455247875 0.3782 -0.0148404810053196 0.68225 -0.0222994538645057 0.53595
10_35843732 G A 0.0164315557942887 0.662 0.00646037359085843 0.057905 -0.0242409711897682 0.36259 0.0587017486684867 0.40111
10_35853053 G A -0.0293877197467721 0.50693 -0.00349411268835565 0.18473 0.0101855831922841 0.73496 0.029982503789658 0.81316
10_35857631 G A -0.0475828902829603 0.60713 0.0103987970751253 0.27512 -0.028985096470458 0.6697 -0.0716200591689514 0.5552
10_35883541 G C -0.147194475565033 0.086596 0.0113899761235162 0.29437 0.0238664323789566 0.69422 0.103753650033586 0.61267
10_35883562 T G 0.00161919610245899 0.98863 0.0206259153871346 0.0074815 -0.0424005831689439 0.44727 0.0879108064953715 0.568
10_35884482 A G 0.118664058366926 0.22918 -0.00451556712645727 0.61574 -0.0200001209306364 0.78775 0.178792611264461 0.36744
10_35885105 G A -0.0095816562359403 0.87373 -0.00190880084264048 0.57819 0.0184454525939255 0.671 0.0449532004300217 0.73647
10_35890771 G T 0.0149531352018392 0.67485 0.00771990329776872 0.01072 -0.0288070413882228 0.24832 0.0696060027539883 0.25157
10_35890825 C T -0.00536861435449903 0.90275 -0.000661330201954212 0.67136 0.00681757508660419 0.82336 0.00899251137161104 0.89832
10_35890991 A G -0.0240663604783335 0.51074 0.00155160922184124 0.82452 0.00312073413649549 0.88251 0.000862106042484902 0.77506
10_35891039 C G 0.00126437349350005 0.99308 0.0212224178020733 0.01492 -0.0206535554786407 0.74765 0.101544254649237 0.55255
10_35891171 G T -0.0271908928047579 0.67773 0.00468186543289458 0.35378 -0.0333262195074083 0.49792 0.0860707960976157 0.32187
10_35894613 C T 0.119687743390412 0.2396 0.00892343489750326 0.36324 -0.0598410959836344 0.41266 -0.262380513514347 0.067499
10_35894810 C T 0.0791808227035867 0.17739 0.00705839096892304 0.23012 0.0415080139136465 0.30827 0.0748546177136746 0.52311
10_35894908 G A 0.0210672410641612 0.58333 0.00453309978274822 0.2091 -0.016365717282107 0.55523 -0.0245315464999453 0.42045
10_35895451 T C 0.0102576829266232 0.87439 0.010873332250314 0.073604 -0.0504149155162369 0.26739 -0.00157996614965646 0.85128
10_35899776 G A 0.0446989018088658 0.52096 0.0142923870322687 0.018294 -0.0564328091779897 0.25503 -0.0124830659625586 0.77182
10_35899859 G A 0.225693827285416 0.0082551 0.00795143274461882 0.51163 0.00312854140693783 0.94848 -0.00603974481369598 0.90003
10_35899893 C T 0.0316784269833662 0.45531 0.00531503795191611 0.15559 -0.0348468693049918 0.25227 -0.0548701269067754 0.18615
10_35905345 G A -0.00975416534795565 0.79712 -0.00222152394394292 0.35379 -0.00540468779040436 0.87064 -0.014493002703097 0.57243
10_35905455 A G 0.0332572533362881 0.65508 -0.000282347220966327 0.88731 -0.0456012195702955 0.39229 0.390243088191427 0.0072252
10_35905464 C T -0.0430978229151275 0.27077 -0.000114072560253799 0.75362 0.0268470011752947 0.32536 0.0854233407176486 0.18747
10_35906202 G A -0.0126687600812067 0.70915 0.00164492548253873 0.75713 -0.00469553284906325 0.88221 -0.00219252112752024 0.67046
10_35906682 T G 0.0840050283515328 0.41891 -0.000990777921672867 0.87514 0.081244722432387 0.26953 0.0966504521162604 0.67961
10_35906929 G A 0.0351908384521141 0.3146 0.00142218167920206 0.82318 -0.0297581392771294 0.24249 -0.0720698817652888 0.043891
10_35909091 C G 0.0378554332539073 0.64486 0.00281651596768933 0.71749 0.000439493395203027 0.98265 0.0161199456051803 0.99588
10_35909282 A G 0.0271111744975315 0.42645 0.00899264981625449 0.0018114 -0.0248988326992318 0.31472 0.0848952682794648 0.11968
10_35910215 G T 0.0981352504633198 0.013696 0.00542502757200666 0.12247 -0.0311565529734146 0.2794 -0.0479109555903865 0.1931
10_35910221 T C -0.0388271973887213 0.29271 -3.70730702687577e-05 0.77049 0.0247084936660525 0.32935 0.0861389119128764 0.17873
10_35914451 G A 0.109628228941198 0.38381 0.00644002827321431 0.56905 0.00231090916318531 0.97242 -0.085902649224394 0.54713
10_35914669 A G 0.0580105117264719 0.14298 0.00823710991822965 0.017763 -0.0304313368441793 0.2957 -0.00711185358968432 0.66035
10_35917003 G A 0.0349416001408413 0.43186 0.0058089507304147 0.14475 -0.0336045800065214 0.3072 -0.0248907160675047 0.46456
10_35920777 A G 0.00389545521312957 0.92455 0.00122205956552224 0.88269 -0.000196673276260863 0.98088 0.00188866260873626 0.74619
10_35921485 G A 0.0248263855310031 0.5577 0.00246332756572757 0.61736 0.0131788782940097 0.6432 0.0745205411890995 0.31071
10_35921522 C G 0.0125563751188677 0.70112 0.00810961192197804 0.0066007 -0.0313432078377979 0.18637 0.0753121271588716 0.18624
10_35922220 G A -0.261883394121857 0.0102 0.0112426219469523 0.3547 0.0451277873870783 0.53334 0.204507303943105 0.32769
10_35922333 T C 0.0391830135479927 0.62335 -0.000904891474185381 0.82449 -0.0410501471834894 0.47003 0.364056114211345 0.010899
10_35922374 G T -0.030756710264956 0.4181 -0.00185165263470891 0.34383 0.0175863874012035 0.50204 0.0774275451203422 0.22198
10_35940581 T C -0.0140832469226492 0.89873 0.00475666225884541 0.71938 -0.0468427329249811 0.57535 0.261373723835903 0.18998
10_35948127 G T 0.0104776981412741 0.77152 0.00152276159526667 0.78601 0.00364168985773733 0.85735 0.0107010718222867 0.893
10_35948476 C A -0.034488518246487 0.5573 0.00762251809291496 0.18692 -0.0151706439710033 0.74171 0.00392473634593101 0.88699
10_35948546 T C -0.129497560042187 0.31033 1.27656340074969e-05 0.90567 -0.00522273504308558 0.96142 -0.00656117327908566 0.84938
10_35949182 T C 0.00928815843030342 0.80715 0.00101237108019428 0.94356 -0.00588657461985578 0.84347 -0.0136780449184545 0.48924
10_35949425 C G -0.000276702252291214 0.98246 0.00290326303468845 0.41441 0.0061562200846972 0.78565 0.0294291284639985 0.76838
10_35949635 C T 0.00119316312360807 0.99362 0.0123361964423556 0.078788 -0.0144825905341159 0.81993 -0.0233579077067157 0.72038
10_35950035 C T -0.000632767394653943 0.9798 0.000894597949199266 0.98551 0.0101287286192119 0.74064 0.0284818753412513 0.83705
10_35950135 A G -0.0531080872468286 0.43792 -0.00264968301509823 0.46227 0.0128661470559017 0.78226 0.00905187282363395 0.92432
10_35950574 G A -0.00375210196647507 0.93548 -0.000943048265346823 0.67304 -0.0259726171579661 0.51218 -0.0504222193914204 0.33792
10_35952484 T C -0.0543434719777018 0.64994 0.00175985004994478 0.94046 -0.0356704882360709 0.69418 0.302801305819634 0.1769
10_35952496 G T -0.0272271647051228 0.67751 -0.00247903261217828 0.3636 0.0174373227495743 0.69459 0.0348043070330468 0.77369
10_35953860 G A 0.0178657108224478 0.65814 0.00426715465056645 0.24192 0.000458526669868764 0.96406 0.028147704597887 0.81341
10_35954638 A G 0.024085064118233 0.68761 0.00402434884455469 0.40814 0.00668009664110245 0.85879 0.0905215082315649 0.25853
10_35955531 G A -0.154428698003707 0.48022 -0.00877782221138175 0.66869 -0.0152266778553962 0.92471 0.0347376721006905 0.9614
10_35955876 G A -0.0531698245628438 0.19848 -0.00235249749544125 0.27135 0.00786014081735232 0.76938 0.0107896774643529 0.90654
10_35973375 G A 0.0293934385394276 0.41705 0.00956928777855096 0.0023673 -0.0123199581710065 0.65557 0.0973879638224993 0.087984
10_35975249 C T -0.0579274203199516 0.59609 0.0301039894078822 0.0031077 0.0757681669158315 0.32178 -0.0148123053496865 0.85363
10_35975253 A G -0.00461915829912394 0.91745 0.000507784815886589 0.92204 0.0369636080531547 0.29567 0.0908807148820445 0.18614
10_35980322 G A -0.0383458244261365 0.64172 -0.00653562667273854 0.30266 0.00287981651838569 0.94926 0.0320522137913608 0.89779
10_35982115 G A -0.0942584148393055 0.35153 0.0266551484276644 0.010871 0.00288797209618989 0.95844 -0.117393456593859 0.43549
10_35982138 C T 0.0034679930808183 0.94597 -0.000301652675262668 0.70572 -0.00470038166222451 0.90269 0.00315448839323708 0.79317
10_35982665 C T -0.0178266173565324 0.67123 -0.00107459851895588 0.5676 0.0185502987826065 0.52923 0.038331613633649 0.70837
10_35983394 C T -0.0361696655264719 0.83028 0.00741011178342096 0.55822 -0.000905071656990063 0.99943 -0.0913267610715742 0.57812
10_35983754 C A -0.0412872158836793 0.37069 0.000246406762502083 0.8642 0.00400318644565004 0.88318 0.0366749466212766 0.72842
10_35984292 G A 0.047686373612849 0.18396 0.00393092991548302 0.21457 -0.024017061130596 0.36019 -0.034758528786691 0.23684
10_35984471 C T 0.155714034248155 0.080506 0.0105210642581846 0.19469 0.0487403854644144 0.43941 0.0462992808697091 0.81316
10_35984513 G C 0.0210542558699842 0.62132 0.00637045706622055 0.077404 -0.0125045684153882 0.69222 0.0634572947483291 0.36523
10_35984585 A G -0.0123132521078897 0.88781 0.0138861980000267 0.13583 0.0437236116473494 0.49609 0.0500796897561659 0.8227
10_35985161 A G -0.0580934191396821 0.53926 0.0172057277050305 0.051655 0.084734817728021 0.20774 0.0833227468368512 0.64069
10_35985537 G A -0.0131258399147095 0.76393 -0.00145257646293948 0.55782 -0.0282266531718468 0.41058 -0.0553125096228331 0.26649
10_35985539 A G 0.0117047104960958 0.74753 0.00594682248869129 0.061887 -0.0187588355600452 0.47122 0.0205876235275786 0.9323
10_36000157 C G -0.0299445942879659 0.57218 -0.000637499494650116 0.7278 0.00259544719270384 0.92982 0.00633107102163743 0.88512
10_36000431 G A 0.196048399248545 0.0139 0.010275220566702 0.20023 0.0295347126666178 0.59332 0.0144964586312562 0.98681
10_36006331 A T 0.00493318094191659 0.90539 0.00610839701743586 0.094958 -0.00340361037128726 0.92321 0.104194943362952 0.10108
10_36006413 G A -0.0106807819601193 0.76774 0.00542988817628855 0.14702 -0.000603231662418395 0.99373 0.101047898501694 0.11728
10_36008573 A G 0.0159192554179628 0.63951 0.00763957432659171 0.012533 -0.029451375642569 0.23325 0.0662939566071958 0.26965
10_36009311 A G 0.116144660331881 0.25172 -0.0106571304613065 0.26065 -0.0121324223394846 0.87609 0.0441246385442682 0.87266
10_36009570 A G -0.0320483993779602 0.3658 -0.0005687229951798 0.59782 -0.0171153542931779 0.54164 -0.00129777005115042 0.69782
10_36009995 G T -0.0181669644032965 0.64579 0.0020105576519386 0.69015 -0.017487893780384 0.57491 -0.00506304522041894 0.67437
10_36022858 G C 0.010795534269069 0.72093 0.00124905106440795 0.8451 0.00423100842846788 0.81211 0.0106015860180264 0.87047
10_36022898 T C -0.0163490540012847 0.59252 6.43264369491786e-05 0.74931 -0.0133788418095288 0.58348 0.00570329121174638 0.79345
10_36024570 C T 0.0342793071562489 0.62823 0.0121853730866006 0.053647 3.10088222091076e-05 0.98656 0.00489842342075926 0.90686
10_36024656 G A -0.0365141883699612 0.62847 0.00278344052499808 0.81005 0.0528781640634429 0.31808 -0.0566443829557362 0.58186
10_36027148 C T 0.0625459284043894 0.13267 0.00987475367935487 0.0041625 -0.0212696652402366 0.48489 0.0445460177897446 0.60088
10_36033014 C T -0.00538746917681503 0.91951 0.000379378249872493 0.91813 0.00801902397484803 0.83242 0.0127672292651165 0.9591
10_36033297 C T 0.00471753995771639 0.9414 -0.00113959591667545 0.66204 -0.0403343506358894 0.32491 -0.109886879317904 0.10516
10_36033989 C G -0.028460181494728 0.37824 -0.00212523241461358 0.19844 -0.000764176920039858 0.99817 -0.00991444187745699 0.49766
10_36034077 G A -0.045986487384831 0.31611 -0.00215136201584634 0.38175 0.0326885653192795 0.30761 0.0666207725390079 0.38531
10_36034239 T G 0.0177050414950194 0.60492 0.00811167221031138 0.0080014 -0.0339166109400497 0.16677 0.0377824651948317 0.646
10_36051808 G T 0.194329489608423 0.050259 0.00113969584541373 0.97827 0.030072654038148 0.66615 0.186530484950776 0.38236
10_36066473 C G 0.0577985096430821 0.33955 -0.00123548771595703 0.67571 0.0224100977705832 0.59008 0.0344005994202535 0.83292
10_36066964 G A -0.00362429765418889 0.931 0.0076987241992666 0.045957 -0.0172849520447554 0.62714 0.0792112940203226 0.27897
10_36071999 C A -0.113041391536827 0.18221 0.00165982972321996 0.92261 -0.021980310283225 0.72557 -0.0915039029602355 0.45244
10_36073028 G T 0.10692916275394 0.24341 0.00133080324616883 0.96125 0.114084789051356 0.076698 -0.319918731902847 0.058712
10_36073448 C T -0.00455619323044502 0.93209 0.000639133771674904 0.96519 0.0103807610385703 0.79189 0.0206573815544303 0.95654
10_36073782 T C -0.0336325877506575 0.27476 -0.00354707757679445 0.050811 -0.00774654679876344 0.75549 -0.0215534017563674 0.32699
10_36073957 T C 0.00199762255246188 0.97111 0.00800052325579318 0.025314 -0.033685393192451 0.25084 0.0507054195091394 0.53204
10_36077505 A T 0.0612597525000152 0.49316 0.00593042438089929 0.57607 0.121437477712049 0.051196 -0.0177129767644435 0.82541
10_36077761 A G 0.0436803789581577 0.57735 0.0018834147427363 0.89765 0.118884123484948 0.034282 0.00645336959753602 0.94145
10_36078161 A C 0.0097708226224059 0.90251 -0.00406112646746464 0.44604 0.0408226876082161 0.44412 0.0731891034374124 0.60035
10_36078534 C T -0.0531829147094956 0.23777 -0.00288280531136329 0.27831 0.0382278938034992 0.23213 0.0789465990230221 0.28156
10_36078609 C A 0.0110481039939616 0.8009 0.00336118047213492 0.41809 0.0086222654287008 0.75085 0.071990113142334 0.2999
10_36078625 G C -0.00294469648482171 0.958 0.00945964440585732 0.145 0.00886992289726581 0.83854 0.0665990571892904 0.62214
10_36078983 T C 0.0285432906154199 0.74203 0.0025344553704782 0.85692 0.152690352671726 0.011425 0.0317900114119844 0.92469
10_36141883 A T 0.15922198890684 0.040147 0.0114360954895052 0.14783 0.0419617929776998 0.4374 -0.274466550928129 0.021022
10_36141886 C T 0.0287089771653086 0.41724 0.00472781761855038 0.14303 -0.0329053679910364 0.19168 -0.0449545551213834 0.17683
10_36151464 G A 0.00411253860236658 0.92191 0.00204208348661911 0.67849 -0.0142317998239032 0.60976 -0.0185391231577054 0.48085
10_36151495 C T -0.0414550526775477 0.6675 0.00761984378184639 0.57908 0.0600536775236462 0.38233 -0.217346489831561 0.26659
10_36151526 A C 0.00367305733058552 0.91613 0.00963203245261881 0.00024946 -0.0249216138950981 0.26348 0.0616674196586939 0.27923
10_36151725 G A -0.00036536008112417 0.97843 0.000744289628786213 0.9736 -0.0229966019826747 0.34411 -0.0677282213135333 0.062193
10_36151835 C T -0.0123716575037815 0.78461 -0.00140478672214616 0.54095 -0.000410738876212298 0.99046 -0.0194509399314614 0.56304
10_36151880 C T -0.0367997291830558 0.33979 -0.000649970449120553 0.60591 -0.0034279644901149 0.92486 0.00284203110769291 0.77825
10_36152201 A G 0.0250014218425205 0.49474 0.00521198455874435 0.13619 -0.0123393441294019 0.65576 0.0301058436346676 0.78519
10_36152224 C T -0.0164272526975546 0.82495 1.81856626645048e-05 0.85301 0.00274638952340694 0.94814 -0.0296862787006869 0.53804
10_36152304 G A -0.0412972402969266 0.2198 -0.00152724683618417 0.34937 -0.0121826062290529 0.64159 -0.0355922320050762 0.22113
10_36155923 C T 0.0209490794366816 0.52434 0.00436778771158384 0.15039 -0.0210844635652575 0.37206 -0.00809203471539411 0.55796
10_36158934 G A 0.058548574636586 0.12327 0.0062660201079761 0.061797 -0.029203458808014 0.28762 -0.0513710008003131 0.16811
10_36160786 C G 0.0454126492638351 0.34535 -0.00358254771038412 0.25562 -0.0106344829297247 0.77539 -0.0286010754264809 0.49771
10_36167863 G C -0.0106411108927768 0.74379 0.00195443168701336 0.67087 0.0148696999906302 0.51892 0.0384576208415637 0.62596
10_36169998 C A 0.148082789540526 0.042087 0.0117948734265947 0.11671 0.0268849374461864 0.59438 0.0383830396220707 0.85425
10_36171029 A G -0.0390013989119555 0.447 -0.00136180171461674 0.59346 0.0159499784420663 0.6496 0.0333470525281103 0.81135
10_36171213 C T 0.0641730879473743 0.19136 -0.00203995764063562 0.44972 -0.0241727288099846 0.49842 -0.0579700791841684 0.25308
10_36172027 G A -0.0151344802916353 0.59719 0.0010887028137556 0.91438 0.00610934376444122 0.74588 -0.000254189525654173 0.6784
10_36172931 C T 0.203432633619869 0.0048106 0.00848005118244485 0.24019 0.0103710644462559 0.8285 -0.416085390040002 0.00011787
10_36173614 G A -0.0370959393554861 0.39681 -0.00166722329399401 0.48037 0.0119824545567285 0.68253 0.0242869145058904 0.89858
10_36174391 T C 0.1341584675056 0.10932 -0.00438731105666786 0.51849 0.0917717465493229 0.11946 0.278930356194296 0.060431
10_36175368 G A 0.16077688912098 0.022442 0.00670011318589935 0.37347 0.0219056003777504 0.64891 -0.470591192157645 1.0751e-05
10_36187915 T C 0.0116455171999658 0.7614 -9.01879588524228e-05 0.75926 -0.025544732623968 0.33966 -0.0622436374887117 0.11909
10_36209924 G A 0.0208780407520526 0.52579 0.0043513247787867 0.1523 -0.0210342655063081 0.37325 -0.00785853766683558 0.56168
10_36210276 C T -0.00669470928478741 0.88275 -0.000125499220448665 0.8183 -0.0245592373436396 0.50867 -0.045856217751205 0.36728
10_36210621 G A -0.0152707497827511 0.59147 0.000454873966199063 0.86311 -0.00159091288212412 0.97061 0.0234362345082299 0.85766
10_36211891 G A 0.0240280688907375 0.45758 0.0101418353392712 0.00022794 -0.041605019824989 0.07523 0.042594360049852 0.53815
10_36212405 A G -0.017933948355888 0.6647 0.00222198281047433 0.67247 -0.00293052655075095 0.94361 0.012931719302371 0.94828
10_36212910 G A 0.171355065017821 0.017162 0.00660064961806037 0.40112 0.0428098752692232 0.39137 -0.335129596075839 0.0024136
10_36213082 A G 0.0159194142281477 0.70624 -0.00469910986166711 0.12649 -0.00738429485381342 0.82136 -0.0397062922123199 0.36493
10_36213365 C T 0.0761557515796138 0.16383 -0.000657825740223279 0.72569 -0.0112372671131442 0.78566 -0.00387461791297275 0.77854
10_36213404 A C -0.00598693224035174 0.94569 0.00155427479486115 0.86949 -0.00305525600548609 0.97392 -0.0193034698583259 0.6322
10_36213424 A G -0.0292510083221502 0.3644 -0.00102595702365426 0.45783 -0.0123246136066132 0.61667 -0.0279207325216308 0.29983
10_36213908 A G 0.0759250819583235 0.41445 0.00682478315547797 0.56485 0.0809669382319212 0.20567 0.0501653082496518 0.85179
10_36214053 A G 0.00639062276683906 0.90491 -0.000749424866776371 0.68381 -0.0291634594954689 0.41873 -0.0690798820507562 0.19739
10_36216614 G A 0.0409475695192511 0.36491 -0.00154959104658649 0.55508 -0.0278674011715773 0.37919 -0.0492922912029705 0.32265
10_36230989 G C -0.0227243362376073 0.42505 0.00029271370082626 0.82026 0.00203931932114588 0.89197 -0.0101723831207703 0.5106
10_36231004 T C 0.00684240715939958 0.93733 0.00174666135464636 0.9038 -0.0603457810830978 0.29036 -0.0846385240428185 0.41481
10_36231052 A G 0.0639769036073547 0.19227 -0.00204362453645578 0.44988 -0.0240909304345089 0.50063 -0.0581509824107585 0.25147
10_36231166 C T -0.0327332864736661 0.45612 -0.00146351753163747 0.5185 0.0127374368752811 0.66639 0.0269102476720975 0.86459
10_36231466 C T 0.143411679973413 0.091097 -0.00233363359183742 0.69413 0.111864765741443 0.059286 0.206153559767412 0.17171
10_36255497 G A -0.00113168112687972 0.95966 0.000808860104919299 0.99276 -0.0247753080318283 0.30404 -0.070950891919589 0.052114
10_36259108 A G -0.0217123513103002 0.64866 -0.0016356956625897 0.50323 0.0180467743879527 0.59395 0.0454444379970294 0.64423
10_36288487 T C 0.10076206000044 0.26715 0.0217552212903489 0.018162 0.114282423542023 0.076432 0.132595793912967 0.44601
10_36290050 A G 0.149448033317412 0.079022 0.00687736194438718 0.42357 0.0444268426815333 0.44925 -0.333791051531168 0.006631
10_36290262 T C -0.0464395679150464 0.13263 -0.00204896492412362 0.22239 -0.00763892428544109 0.76068 -0.0102681475800281 0.50207
10_36290293 A G -0.0664711391066364 0.079176 -0.0023929452745034 0.27124 -0.010770753824862 0.71895 -0.047607959990315 0.20093
10_36290400 A T 0.071383651807174 0.15632 -0.00163099327986464 0.52625 -0.0348694256428302 0.33853 -0.0858481076277472 0.12256
10_36291507 C T -0.00319840264673554 0.93874 -0.000129179840036221 0.81508 -0.0167496711208034 0.65227 -0.0291203766230026 0.50701
10_36292014 T C -0.0607782362310559 0.097954 0.00431471864192477 0.22678 -0.0388190126971099 0.15368 0.0214386631334767 0.92265
10_36292970 G A 0.0402521016576965 0.27073 0.00734833782214358 0.020654 -0.0480002877214769 0.070424 -0.0422463460183377 0.22173
10_36292986 T G -0.0704769938557014 0.51941 0.0232235958544691 0.084538 0.12872531687029 0.098479 -0.0354016897036421 0.81195
10_36298849 G A -0.021496596545228 0.55983 0.000685580914354407 0.96143 -0.00753807889371885 0.80634 -0.00178491070045153 0.7164
10_36299068 G A -0.0260114398635561 0.44837 0.00632694119903148 0.044624 -0.0414826584644879 0.10789 0.00996072276570456 0.88824
10_36306085 C A -0.00567594087016568 0.88899 -0.000839235720195557 0.66168 -0.0223591197849731 0.50814 -0.0443654645048777 0.3374
10_36306581 A G -0.184473598975431 0.029748 -0.000326439998615054 0.88872 0.00447316538672427 0.92934 0.0273902263528573 0.93871
10_36306597 G A -0.131763136593923 0.16771 0.00521597771454861 0.68869 -0.0847447283680818 0.2214 -0.161081046775962 0.33248
10_36314771 G T 0.145568668044788 0.17675 0.024168911281157 0.016116 0.119241975868461 0.11489 0.22061867165607 0.20765
10_36316017 G C 0.0820754352448571 0.23282 0.0105750222919421 0.084795 -0.0481205136120292 0.33774 -0.16690597501627 0.056358
10_36316391 A G -0.0113511627855246 0.76312 0.0051446344183995 0.15253 -0.0338620734493474 0.25166 -0.0384358107059303 0.29374
10_36319540 G A 0.0244986015663091 0.55406 0.00271644608975322 0.52859 -0.0183556258785476 0.55619 -0.0598480372167229 0.13575
10_36320674 T C 0.0655704840150434 0.1299 0.0103565199897129 0.0036035 -0.0444238342745533 0.1714 -0.0577603310135041 0.18208
10_36321998 G A -0.125128015197035 0.091345 -0.00550278476910888 0.38856 -0.0340148925572106 0.53047 -0.0890469874726983 0.39415
10_36326333 A G 0.00662497829349386 0.93704 -0.00408333580134285 0.50726 0.0378035046979826 0.47777 -0.0238026134759782 0.74859
10_36347168 G A -0.0196542600880908 0.57658 0.00597783807342611 0.07111 -0.025578929043132 0.3474 0.0303355214236077 0.77744
10_36347215 G T 0.333289334102267 0.0011509 0.00422100567275898 0.77456 0.0983514798156033 0.18293 0.325367143646743 0.12853
10_36347633 G A -0.0340193028759571 0.46435 -0.00231300386907316 0.40512 -0.00526189137184905 0.89688 -0.00115399207907929 0.78059
10_36347682 C A 0.000931193293732561 0.98999 0.0075609840848142 0.0059221 -0.0205307082229048 0.40101 0.050313001283861 0.41325
10_36352774 G T -0.0680534124920601 0.053023 -0.00191463555767402 0.32757 -0.00372223917332524 0.90936 0.0216876107098042 0.91639
10_36352861 G A -0.0973031866010469 0.44757 0.0138347086014114 0.2924 -0.106333474498189 0.24472 -0.0744032586314826 0.6634
10_36352908 C T -0.0658182213305404 0.065359 -0.00299701284545909 0.17336 0.00713573429728952 0.75876 0.0222159653186274 0.90715
10_36353864 A G 0.0128804688577337 0.69466 0.00422193672086007 0.17605 -0.012716279507334 0.59826 -0.0339006490358697 0.24583
10_36354547 C T -0.244232136369963 0.019128 0.0104695442927143 0.353 0.0543584432732731 0.46107 0.0370531792643325 0.9099
10_36355253 C T -0.00808597412210421 0.89795 -0.00240533944971924 0.41742 0.00603640337732979 0.88283 0.00117073828049855 0.81903
10_36355306 G A -0.0148995026139839 0.67055 -0.000563368460892145 0.63408 0.00897949144733379 0.70987 0.0236945100293934 0.88908
10_36355394 T C -0.0325107105154374 0.37524 0.00356168502354899 0.35841 -0.0240275998803935 0.38321 0.0153331358678034 0.98044
10_36355946 A C -0.0285142345937029 0.48685 0.00291750416801053 0.53264 -0.0292850964353263 0.338 0.0378821473385798 0.70474
10_36365904 T C 0.0116640802637928 0.70016 0.000746884291671111 0.96889 -0.0198147334494115 0.3558 -0.0337024911395727 0.18359
10_36366233 C T 0.0567189783579161 0.60767 0.0071313072592006 0.5789 -0.143734749314819 0.059928 -0.0690770737221364 0.66156
10_36377749 C A 0.234441788752956 0.025444 0.0154354477283405 0.21554 0.0229775546369918 0.74861 0.205070249798799 0.35012
10_36377771 G C -0.000480963781104093 0.97373 0.00272888747978641 0.40468 -0.00120822888580026 0.98578 -0.0247685069241815 0.29926
10_36378035 G A -0.00864882295951092 0.84485 0.00371712418153402 0.409 -0.0234358910964493 0.5076 -0.0127795160518106 0.62497
10_3638309 T C -0.201442587099244 0.18034 -0.00557497236586223 0.65823 -0.0487140584833586 0.66133 0.207545194682187 0.4367
10_3638371 T A 0.122164295793112 0.36791 0.00414357794696096 0.74788 0.0291177113202218 0.75996 0.102563597734644 0.62739
10_36387729 G A 0.0345199776521133 0.57421 0.00828277621316837 0.13462 0.0293161608758686 0.47773 0.0623471413039882 0.58518
10_36387941 C A 0.123742856870434 0.21759 0.0224549272130231 0.015307 0.102607543404449 0.14203 0.0614199520231878 0.76532
10_36390268 A G -0.0339856375275971 0.33095 0.00514816930695952 0.12689 -0.0243180325032727 0.35379 0.0271999081308963 0.82777
10_36390788 C T -0.0477203786881604 0.19901 -0.000509208520356323 0.6474 0.00281335346222624 0.89318 0.0241258818403457 0.88116
10_36390800 C A -0.167484220009365 0.074862 7.01620298123854e-05 0.93199 0.00395801473083885 0.94465 0.0201023586550921 0.98136
10_36390887 T C 0.167071746962901 0.1076 0.0259261385024064 0.0087481 0.0827132603771588 0.25693 -0.027688631510225 0.78341
10_36390956 G A -0.0351155747060748 0.56358 -0.00552065280130317 0.1971 0.00803040289999698 0.84317 -0.00748497076475503 0.76909
10_36391020 G C -0.00593847311526117 0.89256 0.00433265864963426 0.3873 -0.00490259893242316 0.90478 0.0448295282427046 0.67456
10_36391152 C T -0.0345937606926116 0.34637 -0.000289924893698449 0.70096 0.0130747506844427 0.60587 0.0211917474581614 0.92627
10_36391247 A T -0.0491758235650481 0.22639 0.00120893825445268 0.90181 0.00150238437735154 0.93671 0.0216245236518566 0.92366
10_36391311 G A -0.00297216688423924 0.90466 0.00230176594393231 0.5128 0.00131615741804503 0.91934 -0.0132198661541694 0.44318
10_36391384 A T -0.123638437678696 0.23743 -0.0120445090092929 0.22893 0.143337029105393 0.052798 -0.032394827151178 0.78665
10_36410431 G A 0.0155800573100345 0.8757 0.00170479863363954 0.92025 0.0425779651960939 0.51893 -0.0165071463137883 0.82383
10_36410651 C T -0.0142119956020939 0.70252 0.00410689274642486 0.28988 -0.0276645672642001 0.32979 0.00153364230757129 0.77816
10_36410887 C T 0.0415442321715368 0.63592 -0.00390779316388951 0.49968 -0.0110820605375783 0.86353 -0.0437261561507418 0.61734
10_36410918 G T 0.00940645750324872 0.94129 -0.0116864884211042 0.33723 0.166094284136494 0.053051 -0.0812597548735514 0.65754
10_36412860 A G 0.0395537650849347 0.66731 -0.00291373427517807 0.59481 -0.00623117498083579 0.92993 -0.0342673290412585 0.67555
10_36433662 G A -0.0158639075293472 0.66837 0.000172784620095704 0.83603 0.0152550607930011 0.55922 0.0749717180000306 0.28341
10_36433755 A G -0.0109262920598516 0.89419 0.00694436118936739 0.37931 0.0335487267084592 0.57631 0.0889322637889844 0.5337
10_36433772 G T -0.00772787275054509 0.78269 0.00278903717918594 0.40679 -0.0032491515640994 0.90967 -0.0142750062866692 0.44296
10_36433954 G A -0.0229885443164852 0.58825 0.00289482223792256 0.55612 0.0121142107464011 0.67576 0.0803013444829819 0.28367
10_36435191 C T 0.101747359246802 0.19229 0.00341694398276487 0.68942 -0.095370751007201 0.086558 -0.215436502014883 0.036441
10_36438492 G A 0.0235222874685555 0.39772 0.00260389631133137 0.43469 -0.031086864101991 0.12307 -0.0537787741511867 0.068685
10_36438550 G A 0.0223522210215381 0.53498 0.00120291064900981 0.89334 -0.0261637140725946 0.31572 -0.0386886691645482 0.23003
10_36438618 T C 0.0178522849847571 0.61573 0.00200600230275807 0.66351 -0.030401016971928 0.23726 -0.0579824462240923 0.099894
10_36438760 C T -0.0803560911854929 0.40971 0.0111655635645558 0.26299 0.189395825994881 0.0058579 0.0515345769933102 0.82222
10_36438867 G A -0.0285992015349742 0.42679 0.00284903643900998 0.48567 0.0187205957447214 0.45607 0.0739251791550271 0.24236
10_36439785 C A -0.00443430258484453 0.88786 0.000782793739304072 0.98624 0.00618839424119522 0.78289 0.0467667334378467 0.54585
10_36441128 G A 0.104348022134792 0.32897 0.0103980057550949 0.31247 -0.0672238000278902 0.3875 -0.25808260366374 0.082126
10_36441137 G A 0.00844041460518205 0.83337 0.00400650942795254 0.30055 -0.0265582737040134 0.35392 -0.0524887296181564 0.18381
10_36441443 T C -0.0444082543435166 0.61634 0.017038740185272 0.074151 0.152743771659634 0.018832 -0.0656599543708803 0.59785
10_36441686 A G -0.144247878685114 0.079834 0.0160498299520502 0.076584 0.185003408514816 0.0016844 -0.0352218841361813 0.72491
10_36441879 C T 0.00267078699425317 0.98127 0.0103880001986884 0.30598 0.181555114599373 0.0057909 -0.0319752189894077 0.76074
10_36441939 G A -0.0801555736827898 0.53601 -0.000304132365858033 0.84631 0.0231658645567319 0.79428 0.0824097304952766 0.50985
10_36442453 A G -0.139751901674622 0.10358 0.0134039372911432 0.14458 0.194254827944576 0.0015093 0.0598063404809704 0.77065
10_36464524 G T -0.0646698421438055 0.46765 0.00139151032931407 0.94599 0.0265255149136699 0.67416 0.0707522831123613 0.69178
10_36464528 G T -0.0267069027804581 0.80617 0.0054661952467085 0.60388 0.112699973928376 0.14435 0.202064887723309 0.22104
10_36465070 C T 0.00745883363265592 0.8616 -0.00025400397789692 0.73078 0.0271047951848406 0.3345 0.0427160813203733 0.62643
10_36467545 G C -0.00434197506579616 0.9606 0.00252114109825035 0.86011 0.0383284274476192 0.57887 0.0207151993387217 0.97996
10_36471296 C T -0.0200514668771735 0.52367 0.00126414189180961 0.86109 0.00612936313432137 0.76902 -0.0139473593905655 0.47127
10_36471299 C T -0.000351454518942765 0.98876 -0.00292968721504877 0.41574 0.0210416661413885 0.6256 0.0215979720739195 0.94972
10_36472970 C T 0.0278328652242946 0.78153 0.00147513155154784 0.94767 0.0406989643092908 0.56058 -0.0308079162701752 0.7748
10_36472981 G A 0.0203117059184831 0.84955 0.00349494302536535 0.76807 -0.130259934346422 0.077487 -0.265590893503485 0.059693
10_36473009 G T 0.0577497251088045 0.18658 0.00713183751766171 0.066879 -0.0543411216312283 0.082643 -0.127570713641913 0.012599
10_36473226 A G -0.106672881156569 0.36741 0.00924302050456212 0.51315 -0.00402544687893526 0.96989 -0.0159765829942107 0.87985
10_36473239 G A -0.025872033522278 0.57274 -0.00292720903769171 0.29513 0.00194171784175593 0.93496 0.0199951276663429 0.95545
10_36473405 A G 0.0158716520765854 0.67729 0.00687415604635336 0.042146 -0.0286257602215315 0.28757 0.0759637489454717 0.23143
10_36485697 T A 0.0377502089195118 0.32684 0.00794014001036544 0.022667 -0.0285837583840059 0.3078 0.0607009016188747 0.39564
10_36486004 C T -0.168749068040349 0.11164 -0.0114080940189498 0.25773 0.0159129885683549 0.82604 0.109949713550698 0.61229
10_36487272 C T -0.0357181548085794 0.69735 0.00449253877503682 0.65206 0.0246473899022588 0.7071 0.0659651601823711 0.70994
10_36488083 G A 0.0217472332822518 0.65689 -0.00092928598324323 0.66972 -0.0261641622297228 0.45873 -0.0589211683534505 0.2852
10_36488270 A G -0.191879490143597 0.069983 -0.0150215740930843 0.14768 0.0179094482443136 0.80727 0.204490642832218 0.31843
10_36505853 G A 0.10173772101552 0.12966 0.0093099707852139 0.15601 0.0447950226457404 0.34413 0.100894717452225 0.40436
10_36505929 T A 0.0456233687362344 0.42749 0.00468903144910659 0.37344 -0.0314458774030259 0.44327 -0.0704659885411232 0.23309
10_36506089 C T 0.0125185335711988 0.68134 0.00364697073068349 0.26088 -0.0179485249880122 0.41128 -0.0298569517644452 0.28573
[truncated: 22,435,498 more chars]
